# Supplementary material for: Copy number signatures predict chromothripsis and clinical outcomes in newly diagnosed multiple myeloma
Source: Nat Commun. 2021 Aug 27;12:5172. doi: 10.1038/s41467-021-25469-8 (PMC8397708; doi:10.1038/s41467-021-25469-8)
Supplement: Supplementary file 9 — Source data [file 41467_2021_25469_MOESM9_ESM.xlsx]

## Sheet: Figure 1c
Copy number state	1	2	3	4	5
Count	232	5772	21680	8987	2244

## Sheet: Figure 1d
CN feature type	Category code	Count
breakpoints per 10 Mb	1	19567
breakpoints per 10 Mb	2	1377
breakpoints per 10 Mb	3	168
absolute CN	1	1251
absolute CN	2	7557
absolute CN	3	23399
absolute CN	4	9176
absolute CN	5	2264
CN change point	1	24727
CN change point	2	2190
CN change point	3	188
breakpoints per chr arm	1	18793
breakpoints per chr arm	2	1122
breakpoints per chr arm	3	59
length of oscillating CN	1	16524
length of oscillating CN	2	1786
length of oscillating CN	3	463
length of oscillating CN	4	108
CN segment size	1	5090
CN segment size	2	5003
CN segment size	3	3907
CN segment size	4	3914
CN segment size	5	3747
CN segment size	6	6065
CN segment size	7	2454
CN segment size	8	6196
CN segment size	9	2357
CN segment size	10	4914

## Sheet: Figure 3a
sample	CN-SIG1	CN-SIG2	CN-SIG3	CN-SIG4	CN-SIG5	chromothripsis	chromoplexy	complex (NOS)	TP53 inactivation	gain1q21	MAF/MAFB	t(11;14)	hyperdiploid	t(4:14)	APOBEC	templated insertion
1	0.378614	0.0888152	0.0992536	0.429882	0.00161137	yes	no	yes	WT	no	no	no	yes	yes	no	no
2	0.476768	0.0929006	0.128204	0.294296	0.0048895	no	yes	yes	WT	3 copies	no	no	no	yes	no	no
3	0.695276	0.125827	0.124882	0.0489961	0.0017126	no	no	no	WT	no	no	no	yes	no	no	no
4	0.543548	0.293758	0.142548	0.0170484	0.00120968	no	no	no	WT	no	no	no	yes	no	no	no
5	0.0878169	0.606708	0.0512969	0.246021	0.00165493	no	no	no	WT	3 copies	no	no	yes	no	no	no
6	0.0640323	0.323599	0.0588105	0.532807	0.00605847	yes	yes	yes	WT	no	no	no	yes	no	no	yes
7	0.0965579	0.347616	0.0790053	0.472974	0.000668421	no	no	yes	WT	no	no	no	no	no	yes	yes
8	0.0517	0.653937	0.0407526	0.231147	0.00447895	no	no	no	WT	no	no	no	yes	no	no	no
9	0.484568	0.10909	0.24534	0.14412	0.00501543	no	no	yes	WT	3 copies	no	no	yes	no	no	no
10	0.298985	0.0507059	0.611515	0.0351912	0.00139706	yes	yes	no	WT	no	yes	no	no	yes	no	no
11	0.169874	0.499296	0.161119	0.0916155	0.0154061	no	no	yes	WT	no	no	no	no	no	no	yes
12	0.868818	0.0848409	0.0313409	0.0124091	0.000909091	no	no	no	WT	no	no	yes	no	no	no	no
13	0.147285	0.470124	0.109371	0.0673427	0.198336	no	yes	no	WT	no	no	no	yes	no	no	yes
14	0.108411	0.545158	0.154021	0.187007	0.00241781	no	no	no	WT	no	no	no	yes	no	no	yes
15	0.458574	0.348794	0.143794	0.0255441	0.0176618	no	no	no	WT	no	no	no	yes	no	no	no
16	0.406534	0.388222	0.144923	0.0514948	0.00561856	no	no	yes	WT	3 copies	no	no	yes	no	no	no
17	0.200074	0.38037	0.171797	0.162678	0.0472115	no	no	no	WT	3 copies	no	yes	no	no	no	yes
18	0.229929	0.273726	0.0633149	0.284842	0.0315665	yes	no	yes	mono-allelic	no	no	no	yes	no	no	no
19	0.269844	0.526875	0.137948	0.0469583	0.0101042	no	no	no	WT	no	no	no	no	no	no	no
20	0.669944	0.124737	0.140094	0.0573308	0.00426692	no	no	no	WT	no	no	no	yes	no	no	yes
21	0.417696	0.472816	0.0593675	0.026009	0.0121837	no	no	no	WT	no	no	no	yes	no	no	no
22	0.738218	0.0153935	0.21919	0.0247917	0.00108796	no	no	no	WT	no	no	yes	no	no	no	yes
23	0.193339	0.0827825	0.198245	0.518904	0.00175514	yes	no	yes	WT	no	no	no	yes	no	no	no
24	0.728932	0.0477778	0.19812	0.0220085	0.00108974	no	no	no	WT	no	no	yes	no	no	no	no
25	0.20886	0.229108	0.0425292	0.383004	0.0750292	yes	no	yes	WT	3 copies	no	no	yes	no	no	no
26	0.459091	0.0158392	0.317622	0.205437	0.00106643	no	yes	no	WT	no	yes	no	no	no	yes	no
27	0.406751	0.269171	0.14697	0.0629378	0.087523	no	no	yes	WT	3 copies	no	no	yes	no	no	no
28	0.0500275	0.19432	0.307273	0.446504	0.000508242	no	no	no	WT	no	no	no	no	no	no	no
29	0.515439	0.176436	0.137606	0.0792819	0.0832048	no	no	no	WT	no	no	no	no	no	no	no
30	0.558066	0.156116	0.0810692	0.19739	0.00262579	no	no	no	WT	3 copies	no	no	yes	yes	no	no
31	0.493669	0.184892	0.0592473	0.0537366	0.18957	no	no	no	WT	>= 4 copies	yes	no	no	no	yes	yes
32	0.764018	0.053817	0.141808	0.0353795	0.00142857	no	no	no	WT	no	no	no	no	no	no	no
33	0.605197	0.124621	0.193848	0.0470909	0.0161818	no	no	yes	mono-allelic	no	no	no	yes	no	no	no
34	0.250708	0.0571128	0.296847	0.391925	0.00117257	no	yes	no	WT	3 copies	no	no	no	yes	no	no
35	0.491944	0.368347	0.0480688	0.0146958	0.0468651	no	no	no	WT	no	no	no	no	no	no	yes
36	0.314228	0.0769608	0.247243	0.0816299	0.27625	no	no	no	WT	>= 4 copies	no	no	no	yes	no	no
37	0.561825	0.0408532	0.376032	0.0192262	0.000892857	no	no	no	WT	no	no	yes	no	no	no	no
38	0.439429	0.133873	0.289012	0.0552778	0.0576235	no	no	yes	WT	no	no	no	no	no	no	no
39	0.0386443	0.0234694	0.565569	0.126152	0.243608	yes	no	no	WT	>= 4 copies	yes	no	no	yes	no	no
40	0.638197	0.0325205	0.282582	0.0430328	0.00219262	no	no	no	WT	no	no	no	no	yes	no	no
41	0.384051	0.339676	0.0629576	0.178181	0.00789063	yes	no	no	WT	3 copies	no	yes	no	no	no	yes
42	0.0359689	0.00890533	0.453499	0.498602	0.000983728	yes	yes	no	WT	no	no	no	no	no	no	no
43	0.454556	0.16382	0.134036	0.224632	0.00380711	no	no	no	WT	3 copies	no	no	yes	no	no	no
44	0.256359	0.409595	0.189346	0.134046	0.00237552	no	no	no	WT	no	no	no	yes	no	no	no
45	0.720881	0.235512	0.028873	0.0110451	0.00141393	no	no	no	WT	no	no	no	no	no	no	no
46	0.244947	0.0979939	0.0587462	0.260881	0.0909271	yes	no	no	WT	no	no	yes	no	no	no	yes
47	0.147085	0.167873	0.052577	0.620338	0.00253555	yes	no	yes	WT	no	no	no	no	no	no	yes
48	0.438908	0.340583	0.0956311	0.106529	0.00282767	no	yes	no	WT	>= 4 copies	no	no	yes	yes	no	no
49	0.16946	0.566922	0.0613753	0.103477	0.00417738	yes	no	no	WT	no	no	no	yes	no	no	yes
50	0.0895156	0.302742	0.335367	0.268953	0.000984375	no	yes	yes	WT	no	no	no	yes	yes	no	no
51	0.442617	0.320234	0.0345573	0.166172	0.021263	yes	no	yes	WT	>= 4 copies	no	no	yes	no	no	no
52	0.475142	0.0463608	0.129272	0.34413	0.00191456	no	no	yes	WT	no	no	no	no	yes	no	no
53	0.731836	0.0256637	0.208053	0.0322566	0.00128319	no	no	no	WT	no	no	yes	no	no	no	no
54	0.463791	0.0870915	0.379346	0.0663562	0.00138889	no	no	no	WT	3 copies	no	no	no	no	no	no
55	0.437432	0.126325	0.343566	0.0769126	0.00241803	no	no	no	WT	no	yes	no	no	no	yes	yes
56	0.383112	0.365357	0.210982	0.0239413	0.00746173	no	no	no	WT	no	no	no	yes	no	no	no
57	0.65186	0.0273967	0.192397	0.124236	0.00165289	no	no	yes	WT	no	no	yes	no	no	no	yes
58	0.145086	0.0374313	0.313625	0.483093	0.0176632	yes	no	yes	WT	no	yes	no	no	no	no	no
59	0.126801	0.117982	0.0178015	0.284342	0.313739	yes	no	yes	WT	no	no	no	no	no	no	no
60	0.293998	0.427637	0.10039	0.166055	0.00728903	no	yes	yes	WT	3 copies	no	no	yes	no	no	no
61	0.948324	0.0154255	0.0275798	0.00715426	0.000638298	no	no	no	WT	no	no	yes	no	no	no	no
62	0.631391	0.0750752	0.128177	0.158459	0.00270677	no	no	no	WT	3 copies	no	no	no	yes	no	no
63	0.722697	0.149547	0.0994488	0.0260236	0.000866142	no	no	no	WT	no	no	yes	yes	no	no	no
64	0.493895	0.0729797	0.382311	0.0474709	0.00142442	no	no	no	WT	no	no	no	yes	no	no	no
65	0.412253	0.0717297	0.257456	0.232573	0.0140262	no	no	yes	WT	no	no	no	no	no	no	yes
66	0.765811	0.18443	0.0289693	0.00997807	0.0041886	no	no	no	WT	no	no	no	yes	no	no	no
67	0.0611094	0.0211398	0.395	0.519476	0.00154255	yes	no	yes	WT	no	no	no	no	yes	no	no
68	0.133746	0.627913	0.106195	0.11087	0.00349558	no	no	no	WT	no	no	no	no	no	no	yes
69	0.297038	0.0791667	0.415782	0.141103	0.0514359	no	no	yes	WT	>= 4 copies	no	no	no	yes	no	no
70	0.0465296	0.0115707	0.528339	0.262747	0.00122533	yes	no	yes	WT	no	no	no	no	no	no	no
71	0.68736	0.0488	0.21044	0.0484	0.00138	no	no	no	WT	no	no	yes	no	no	no	no
72	0.0732068	0.06	0.713513	0.135148	0.00278481	no	no	no	WT	no	no	no	no	no	no	no
73	0.254509	0.0348988	0.688627	0.0196965	0.000881503	no	no	no	WT	no	no	no	no	no	no	yes
74	0.238858	0.333262	0.0920364	0.0663659	0.260356	yes	no	no	WT	no	no	no	no	no	no	yes
75	0.674304	0.0189348	0.269217	0.0348478	0.00132609	no	no	no	WT	no	no	yes	no	no	no	no
76	0.205065	0.192123	0.445129	0.0472522	0.104213	no	no	yes	WT	>= 4 copies	no	no	no	no	no	no
77	0.270744	0.107949	0.586474	0.0287436	0.000653846	no	no	yes	WT	no	yes	no	no	no	yes	no
78	0.291059	0.0460332	0.362436	0.296824	0.00132653	yes	no	yes	WT	no	no	no	no	yes	no	no
79	0.429955	0.309217	0.206401	0.0401958	0.00965361	no	no	no	WT	no	no	no	yes	no	no	no
80	0.521801	0.227158	0.200047	0.0346429	0.010528	no	no	no	WT	no	no	no	no	no	no	no
81	0.185969	0.468279	0.0762289	0.106208	0.0225211	yes	no	no	WT	no	no	no	no	no	no	yes
82	0.0782686	0.0580421	0.350866	0.510809	0.000760518	no	no	yes	WT	3 copies	no	yes	yes	no	yes	no
83	0.0577558	0.0432326	0.201238	0.552913	0.141779	yes	no	yes	WT	no	yes	no	no	no	yes	no
84	0.322393	0.24249	0.125097	0.303103	0.00287938	yes	no	no	WT	no	no	no	yes	no	no	no
85	0.403601	0.449946	0.0761549	0.0440897	0.0173913	no	yes	no	WT	3 copies	no	no	yes	no	no	yes
86	0.434033	0.391457	0.141168	0.0296357	0.00109296	no	no	no	WT	no	no	no	no	no	no	yes
87	0.229771	0.0300286	0.676571	0.0598143	0.00187143	no	yes	no	WT	no	no	no	no	no	no	no
88	0.336817	0.560341	0.070022	0.0193722	0.00886564	no	no	no	WT	no	no	no	yes	no	no	yes
89	0.863205	0.102457	0.0219444	0.00653846	0.0033547	no	no	no	WT	no	no	no	yes	no	no	no
90	0.0579538	0.067038	0.555124	0.102822	0.212285	no	no	yes	WT	>= 4 copies	no	no	no	yes	no	no
91	0.352252	0.116014	0.105873	0.373679	0.0140212	yes	no	no	WT	>= 4 copies	no	no	no	yes	no	no
92	0.801565	0.0251168	0.142523	0.0281542	0.00140187	no	no	no	WT	no	no	yes	no	no	no	no
93	0.802297	0.0573423	0.108874	0.0262838	0.00198198	no	no	yes	WT	no	no	no	yes	no	no	no
94	0.507013	0.0538149	0.17289	0.205828	0.0334253	no	no	no	WT	no	no	yes	no	no	no	no
95	0.0861832	0.0235878	0.562662	0.301393	0.0102958	no	yes	yes	WT	3 copies	no	no	no	no	no	no
96	0.304443	0.150631	0.491671	0.0410891	0.00142327	yes	no	no	WT	no	no	yes	no	no	no	yes
97	0.216618	0.46999	0.126578	0.158814	0.0131373	no	no	yes	WT	3 copies	no	no	yes	no	no	no
98	0.225114	0.260034	0.38117	0.0699545	0.0542614	no	no	no	mono-allelic	3 copies	no	no	yes	no	no	no
99	0.0903297	0.163031	0.604414	0.110357	0.0157967	no	no	no	WT	no	no	no	no	no	no	no
100	0.297181	0.0428889	0.555944	0.0984722	0.00158333	no	yes	no	mono-allelic	3 copies	no	no	no	no	no	no
101	0.585562	0.0541123	0.326359	0.0235688	0.00474638	no	no	no	WT	3 copies	yes	no	no	no	yes	no
102	0.48392	0.145355	0.34	0.0273373	0.0014497	no	no	no	WT	no	no	no	yes	no	no	no
103	0.685847	0.0771573	0.170887	0.0598387	0.00193548	no	no	no	WT	3 copies	yes	no	no	no	yes	yes
104	0.803738	0.0137379	0.158762	0.0219417	0.000679612	no	no	no	WT	no	no	no	no	yes	no	no
105	0.31706	0.491726	0.105798	0.027369	0.00771429	no	no	no	WT	no	no	no	yes	no	no	yes
106	0.569884	0.184205	0.118841	0.120679	0.00177152	no	no	no	WT	no	no	yes	no	no	no	no
107	0.259597	0.149274	0.0905343	0.495575	0.00203629	yes	no	yes	WT	no	no	no	no	no	no	no
108	0.71981	0.188466	0.0523793	0.0212241	0.0119483	no	no	no	WT	3 copies	no	no	yes	no	no	no
109	0.322923	0.596784	0.0238615	0.0184038	0.0150587	no	no	no	WT	no	no	no	yes	no	no	yes
110	0.0647751	0.0366004	0.118604	0.720214	0.0504969	yes	no	yes	bi-allelic	3 copies	yes	no	no	no	yes	yes
111	0.64105	0.014895	0.323256	0.0186975	0.00102941	no	no	no	WT	no	no	no	no	yes	no	no
112	0.212516	0.0114869	0.710261	0.0626307	0.00129085	no	no	no	WT	no	no	no	no	no	no	yes
113	0.216715	0.33942	0.273677	0.0475768	0.00561433	yes	no	yes	mono-allelic	no	no	no	yes	no	no	yes
114	0.289752	0.264264	0.080488	0.263071	0.0419069	yes	no	no	WT	3 copies	no	no	yes	no	no	yes
115	0.395758	0.0621489	0.36625	0.167711	0.00344101	no	no	yes	WT	3 copies	no	no	no	yes	no	no
116	0.438483	0.0251724	0.519483	0.0148448	0.000465517	no	no	no	WT	no	no	no	no	no	no	no
117	0.2474	0.331734	0.0534456	0.0497994	0.0488395	yes	no	yes	WT	3 copies	no	no	yes	no	no	yes
118	0.155359	0.541136	0.0554326	0.0650073	0.176217	no	no	yes	WT	no	no	no	yes	no	no	yes
119	0.374582	0.262908	0.0767032	0.269412	0.00913347	yes	no	yes	WT	no	no	no	yes	no	no	yes
120	0.913112	0.0164031	0.0547704	0.0141837	0.000586735	no	no	no	WT	no	no	yes	no	no	no	no
121	0.308106	0.338885	0.247727	0.0912771	0.00338745	no	no	no	WT	3 copies	no	no	yes	no	no	no
122	0.664667	0.150963	0.1515	0.0284815	0.00281481	no	no	no	WT	no	no	no	yes	no	no	no
123	0.685693	0.0836496	0.060365	0.160639	0.0045073	no	no	no	WT	3 copies	no	yes	no	no	no	no
124	0.118566	0.751907	0.037154	0.0297528	0.00249294	no	no	no	WT	no	no	no	yes	no	no	yes
125	0.756491	0.172981	0.0505124	0.0169099	0.00130435	no	no	no	WT	3 copies	no	no	yes	no	no	yes
126	0.118514	0.285295	0.156541	0.351301	0.0249726	yes	no	yes	bi-allelic	no	no	no	yes	no	no	no
127	0.068127	0.587306	0.0191429	0.145107	0.146925	no	no	no	WT	no	no	yes	no	no	no	yes
128	0.278104	0.165339	0.106932	0.268242	0.156731	no	no	no	WT	3 copies	no	no	no	no	no	yes
129	0.268892	0.263247	0.43549	0.029884	0.000863402	no	no	yes	WT	no	no	no	no	no	no	no
130	0.719597	0.230839	0.0323322	0.0120134	0.00192953	no	no	yes	WT	no	no	no	yes	no	no	yes
131	0.366991	0.475853	0.0988389	0.0309716	0.00547393	no	no	no	WT	no	no	yes	no	no	no	yes
132	0.328924	0.0148259	0.629462	0.0248734	0.000806962	no	no	yes	WT	no	no	yes	no	no	no	yes
133	0.608161	0.0449174	0.282934	0.0596488	0.00171488	no	no	yes	WT	no	no	yes	no	no	no	no
134	0.590955	0.0740605	0.103487	0.22715	0.00152866	no	no	no	WT	no	no	yes	no	no	no	no
135	0.311119	0.4525	0.0378891	0.169514	0.00595331	yes	no	yes	WT	3 copies	no	no	yes	no	no	no
136	0.444535	0.452907	0.0817878	0.0116279	0.00297965	no	no	no	WT	3 copies	no	no	yes	no	no	yes
137	0.559612	0.30342	0.0945259	0.0336925	0.0028592	no	no	no	WT	3 copies	no	no	yes	no	no	yes
138	0.18446	0.129495	0.525364	0.0385563	0.108779	no	yes	no	WT	>= 4 copies	no	no	no	yes	no	no
139	0.934896	0.0334115	0.021276	0.00898437	0.000703125	no	no	no	WT	no	no	yes	no	no	no	no
140	0.393827	0.118464	0.43331	0.0397765	0.00736034	no	no	no	WT	no	no	no	yes	yes	no	yes
141	0.629646	0.199944	0.11694	0.0183396	0.00339552	no	no	yes	WT	no	no	no	yes	no	no	yes
142	0.791419	0.125572	0.0399576	0.0173305	0.019661	no	no	no	WT	no	no	yes	no	no	no	yes
143	0.26942	0.0419196	0.637143	0.0480952	0.00116071	yes	yes	yes	WT	no	no	yes	no	no	no	no
144	0.918728	0.0521652	0.0199777	0.00743304	0.000736607	no	no	no	WT	no	no	yes	yes	no	no	no
145	0.369583	0.014375	0.589635	0.0238194	0.00123264	no	no	yes	WT	no	no	no	no	yes	no	no
146	0.489548	0.339455	0.0727793	0.0710505	0.00852394	no	no	yes	WT	no	no	no	yes	no	no	no
147	0.839648	0.113906	0.0250781	0.0137891	0.00369141	no	no	no	mono-allelic	no	no	no	yes	no	no	yes
148	0.259102	0.159551	0.212002	0.360059	0.00345703	no	no	yes	WT	no	no	no	yes	no	no	no
149	0.941401	0.0317026	0.0177586	0.00689655	0.00148707	no	no	no	WT	no	no	no	yes	no	no	yes
150	0.0971891	0.0767876	0.212662	0.567908	0.036943	yes	no	yes	WT	3 copies	no	no	yes	no	no	no
151	0.579469	0.0193701	0.254902	0.142303	0.00204724	no	no	no	WT	no	no	yes	no	no	no	no
152	0.0931789	0.0382651	0.695442	0.0972198	0.0457435	no	no	yes	WT	no	no	no	no	no	no	no
153	0.557416	0.0488087	0.0462248	0.33943	0.00307047	yes	no	no	WT	3 copies	yes	no	no	no	no	no
154	0.0512726	0.0262984	0.342823	0.577842	0.000755814	yes	no	no	WT	3 copies	no	no	no	no	no	no
155	0.466973	0.496145	0.0246837	0.00921687	0.00112952	no	no	no	WT	no	no	no	yes	no	no	yes
156	0.724698	0.0649194	0.176512	0.0304839	0.00120968	no	no	no	WT	no	no	no	no	no	no	no
157	0.26625	0.0180921	0.628668	0.0841941	0.00101974	no	no	no	mono-allelic	no	no	no	no	no	no	no
158	0.106884	0.154235	0.590672	0.132369	0.00982276	no	yes	no	mono-allelic	3 copies	no	no	no	no	no	no
159	0.175524	0.0832439	0.60328	0.124573	0.00662195	yes	no	yes	bi-allelic	no	no	no	yes	no	no	no
160	0.505622	0.202094	0.0380203	0.22132	0.00625635	yes	no	no	WT	no	no	no	yes	no	no	no
161	0.21851	0.316332	0.019033	0.314319	0.0126289	yes	no	no	WT	no	no	yes	no	no	yes	yes
162	0.646741	0.0147768	0.321362	0.0152679	0.000647321	no	no	no	WT	no	no	yes	no	no	yes	no
163	0.452984	0.192291	0.192107	0.153037	0.00434555	no	no	yes	WT	3 copies	no	no	yes	no	no	no
164	0.594426	0.0765164	0.304488	0.0175205	0.00290984	no	no	no	WT	no	no	no	no	no	no	no
165	0.906286	0.0601456	0.0262379	0.00475728	0.0011165	no	no	no	WT	no	no	no	yes	no	no	no
166	0.472032	0.371316	0.0780409	0.0580994	0.0106579	no	no	no	WT	no	no	no	yes	no	no	yes
167	0.348526	0.504482	0.0723882	0.0468191	0.00145325	no	no	yes	WT	no	no	yes	no	no	no	yes
168	0.180389	0.188157	0.274019	0.297806	0.0507778	yes	no	yes	mono-allelic	3 copies	no	no	yes	yes	no	no
169	0.606345	0.224167	0.114927	0.0185673	0.0125585	no	no	yes	mono-allelic	no	no	no	yes	no	no	no
170	0.396602	0.524369	0.0262379	0.00964806	0.00930825	no	no	no	WT	no	no	yes	no	no	no	yes
171	0.289576	0.153294	0.187881	0.361695	0.00383475	yes	yes	yes	WT	no	yes	no	yes	no	yes	no
172	0.210855	0.376167	0.123382	0.280285	0.00434743	no	yes	no	mono-allelic	no	no	no	yes	no	no	yes
173	0.29445	0.52799	0.150825	0.0235766	0.00161483	no	no	no	WT	no	no	no	yes	no	no	yes
174	0.0828037	0.466974	0.0368547	0.395689	0.00490239	no	yes	no	WT	3 copies	no	no	yes	no	no	no
175	0.630383	0.265617	0.01965	0.07435	0.00405	no	no	no	WT	3 copies	yes	no	yes	no	yes	no
176	0.318579	0.0970431	0.432957	0.11453	0.0110533	yes	no	no	WT	>= 4 copies	no	no	no	yes	no	no
177	0.152448	0.0633362	0.331864	0.448118	0.000801394	yes	no	yes	mono-allelic	no	no	no	yes	no	no	yes
178	0.372643	0.0663452	0.170393	0.374548	0.00708333	no	yes	yes	WT	no	no	no	yes	yes	no	no
179	0.121145	0.0669087	0.27104	0.523817	0.00868263	no	yes	yes	WT	>= 4 copies	no	no	yes	yes	no	no
180	0.316405	0.573381	0.0780714	0.0287976	0.00147619	no	no	yes	WT	no	no	no	yes	no	no	yes
181	0.0661012	0.0715575	0.690883	0.169236	0.00103175	no	no	yes	WT	3 copies	no	no	no	yes	no	no
182	0.184712	0.0566637	0.227023	0.423849	0.0023741	yes	no	yes	mono-allelic	no	no	no	no	no	no	no
183	0.836865	0.105865	0.0400769	0.0107308	0.00282692	no	no	yes	WT	3 copies	no	no	yes	no	no	yes
184	0.431615	0.391693	0.0624479	0.029362	0.0701563	no	no	no	WT	no	no	no	no	no	no	no
185	0.0855571	0.294991	0.0422519	0.167739	0.294672	yes	no	yes	bi-allelic	no	no	no	yes	no	no	no
186	0.141432	0.57969	0.0730823	0.0974092	0.00696581	no	no	yes	WT	3 copies	no	no	yes	no	no	yes
187	0.305563	0.552523	0.11338	0.0244718	0.00231221	no	no	no	WT	no	no	no	yes	no	no	yes
188	0.408329	0.194354	0.260618	0.128343	0.00460674	no	yes	yes	mono-allelic	3 copies	no	no	yes	no	no	no
189	0.660036	0.141551	0.147536	0.0467883	0.00125912	no	no	no	WT	no	no	yes	no	no	no	yes
190	0.1323	0.0678906	0.0908398	0.257554	0.367744	yes	no	no	WT	no	no	no	yes	no	no	yes
191	0.468362	0.431983	0.0378305	0.0472126	0.00931034	yes	no	yes	WT	3 copies	no	no	yes	no	no	no
192	0.693832	0.238248	0.0435036	0.0124088	0.00124088	no	no	yes	WT	no	no	yes	no	no	no	yes
193	0.319784	0.182716	0.286346	0.152236	0.0321394	no	no	yes	WT	no	no	no	yes	no	no	no
194	0.337451	0.290583	0.139506	0.193775	0.0156522	no	no	no	mono-allelic	no	no	no	yes	no	no	yes
195	0.843685	0.0387069	0.0967672	0.017931	0.000711207	no	no	no	WT	no	no	no	yes	no	no	yes
196	0.254247	0.155056	0.149089	0.23027	0.200297	yes	no	yes	WT	>= 4 copies	no	no	yes	no	no	yes
197	0.172653	0.570377	0.0357225	0.177609	0.0159015	yes	no	yes	WT	3 copies	no	no	yes	no	no	yes
198	0.304956	0.0408971	0.617544	0.0337353	0.00107353	no	yes	no	WT	no	no	no	no	yes	no	no
199	0.342917	0.499883	0.132617	0.0215104	0.0014974	no	no	no	WT	no	no	no	yes	no	no	yes
200	0.251432	0.594461	0.0877178	0.0492531	0.0118672	no	no	no	WT	no	no	no	yes	no	no	yes
201	0.342851	0.220255	0.237287	0.19483	0.00132979	no	no	no	bi-allelic	3 copies	no	no	no	yes	no	yes
202	0.236864	0.0162139	0.681951	0.0614595	0.00132948	yes	no	yes	bi-allelic	no	no	yes	no	no	yes	no
203	0.48233	0.370781	0.111023	0.0199858	0.00899148	no	no	no	WT	no	no	no	yes	no	no	yes
204	0.338828	0.128729	0.48	0.0485876	0.00114407	no	no	no	WT	3 copies	no	no	no	yes	no	yes
205	0.435408	0.400645	0.0987632	0.0426842	0.00590789	no	yes	no	WT	no	no	no	yes	no	no	yes
206	0.320971	0.415909	0.120186	0.10938	0.00900826	no	no	no	WT	no	no	yes	no	no	no	yes
207	0.503836	0.264727	0.191882	0.0364799	0.00100575	no	no	no	WT	3 copies	no	no	yes	no	no	no
208	0.169523	0.0531744	0.660849	0.113105	0.00197674	no	no	yes	WT	3 copies	no	no	no	yes	yes	no
209	0.255852	0.554304	0.0878846	0.0978022	0.000695971	no	no	no	WT	no	no	no	yes	no	no	yes
210	0.458133	0.063858	0.218981	0.125154	0.119907	no	no	no	mono-allelic	>= 4 copies	yes	no	no	yes	yes	no
211	0.858584	0.115619	0.0175442	0.00575221	0.00110619	no	no	no	WT	no	no	no	yes	no	no	no
212	0.5655	0.0814355	0.0494355	0.294194	0.00303226	no	no	no	WT	no	no	no	no	no	no	no
213	0.1884	0.508945	0.149236	0.0887273	0.0543364	no	no	no	WT	no	no	no	yes	no	no	yes
214	0.473613	0.395183	0.109909	0.016372	0.0027439	no	yes	no	WT	no	no	no	yes	no	no	yes
215	0.360088	0.0123592	0.602095	0.023081	0.000757042	no	no	no	WT	no	no	no	no	yes	no	no
216	0.330639	0.466574	0.043979	0.15229	0.00128817	no	no	no	WT	no	no	no	yes	no	no	no
217	0.453187	0.264016	0.105648	0.0307902	0.00898964	no	no	no	WT	no	no	no	yes	no	no	yes
218	0.164699	0.105949	0.196195	0.525293	0.00111551	yes	no	yes	WT	no	no	no	yes	no	no	no
219	0.925553	0.0268684	0.0308421	0.0132895	0.00171053	no	no	no	WT	no	no	yes	yes	no	no	no
220	0.926773	0.0467955	0.0196591	0.005	0.000772727	no	no	no	WT	no	no	no	yes	no	no	no
221	0.662955	0.111667	0.19839	0.0248864	0.00121212	no	no	no	mono-allelic	no	no	no	no	no	no	yes
222	0.459434	0.252873	0.207238	0.0591989	0.00708564	no	no	no	WT	no	no	no	yes	no	no	yes
223	0.596892	0.193514	0.156132	0.0467568	0.00309122	no	no	yes	WT	no	no	no	yes	no	no	no
224	0.126207	0.0538108	0.334089	0.462153	0.0174132	yes	no	yes	WT	>= 4 copies	yes	no	no	no	yes	no
225	0.637226	0.160823	0.151548	0.0444839	0.00262903	no	no	no	WT	3 copies	no	no	yes	no	no	no
226	0.919112	0.0290888	0.0379439	0.011028	0.0014486	no	no	no	WT	no	no	no	yes	no	no	no
227	0.467624	0.378135	0.107472	0.0178591	0.0121409	no	no	no	WT	no	no	no	yes	no	no	yes
228	0.60724	0.13342	0.150226	0.0988542	0.00496528	no	no	no	WT	no	no	no	yes	no	no	no
229	0.0732481	0.0108312	0.305959	0.608606	0.000492327	yes	no	yes	mono-allelic	no	no	no	no	yes	no	no
230	0.777827	0.0174299	0.182266	0.0207477	0.000747664	no	no	yes	mono-allelic	no	no	yes	no	no	no	no
231	0.120914	0.118664	0.353319	0.0985517	0.288422	yes	no	yes	mono-allelic	3 copies	no	no	yes	no	no	no
232	0.636619	0.0309631	0.290164	0.038873	0.00159836	no	no	no	WT	3 copies	no	no	no	no	no	no
233	0.575905	0.178618	0.149276	0.0140132	0.0102796	no	no	yes	WT	3 copies	no	no	yes	no	no	no
234	0.558037	0.226661	0.0354698	0.0357047	0.0329866	yes	no	no	WT	3 copies	no	no	no	yes	no	yes
235	0.16003	0.160947	0.0514127	0.345754	0.139601	yes	no	no	WT	no	no	no	yes	no	no	no
236	0.872677	0.0908186	0.0237168	0.00714602	0.00219027	no	no	no	WT	no	no	no	yes	no	no	yes
237	0.82878	0.128537	0.0199593	0.00660569	0.00351626	no	no	no	WT	no	no	no	yes	no	no	yes
238	0.494878	0.0413462	0.404563	0.0462937	0.00194056	no	no	no	WT	no	no	yes	no	no	no	no
239	0.0431795	0.439772	0.217612	0.16962	0.0459635	yes	yes	yes	mono-allelic	3 copies	no	no	yes	no	no	yes
240	0.636601	0.272973	0.0416463	0.0307012	0.00766768	no	no	no	WT	no	no	no	yes	no	no	yes
241	0.494953	0.0716038	0.17316	0.255204	0.00187107	no	yes	no	WT	3 copies	no	yes	no	no	no	no
242	0.0888849	0.0323722	0.41017	0.140739	0.276783	yes	no	yes	WT	no	no	no	no	yes	no	no
243	0.932763	0.0228421	0.0224474	0.0172632	0.00294737	no	no	no	WT	no	yes	no	no	no	no	no
244	0.383639	0.0281667	0.235944	0.348347	0.000847222	yes	no	no	WT	no	no	no	no	yes	no	no
245	0.92599	0.0144271	0.0403125	0.0166927	0.00130208	no	no	no	WT	no	no	yes	no	no	no	no
246	0.317083	0.166717	0.491414	0.0218308	0.00145202	no	no	no	bi-allelic	no	no	yes	yes	no	no	yes
247	0.263651	0.322751	0.207071	0.137249	0.0638494	no	yes	yes	WT	3 copies	no	no	yes	no	no	no
248	0.721912	0.13875	0.0720404	0.0523713	0.00694853	no	yes	no	WT	no	no	no	no	no	no	no
249	0.899253	0.0306186	0.0496649	0.0171392	0.00152062	no	no	no	WT	no	no	no	no	yes	no	no
250	0.446569	0.127992	0.127646	0.0555053	0.0719149	no	no	no	WT	no	no	no	yes	no	no	yes
251	0.564359	0.0596563	0.358328	0.0153125	0.0008125	no	no	no	WT	no	no	no	yes	no	no	no
252	0.28877	0.174563	0.304431	0.22063	0.00150407	no	no	no	WT	no	no	no	yes	no	no	no
253	0.575475	0.227209	0.140813	0.0487577	0.00300613	no	yes	yes	WT	3 copies	no	no	yes	no	no	no
254	0.255777	0.331942	0.0748625	0.145356	0.0411974	yes	no	no	WT	>= 4 copies	no	no	yes	no	no	no
255	0.811814	0.0330088	0.135951	0.0170796	0.000464602	no	no	yes	WT	no	no	yes	no	no	no	no
256	0.324592	0.0514914	0.113873	0.298079	0.20823	yes	no	yes	bi-allelic	no	no	yes	no	no	no	yes
257	0.817917	0.141366	0.0159722	0.00953704	0.00756944	no	no	yes	WT	no	no	no	yes	no	no	no
258	0.366604	0.545833	0.0588806	0.0249129	0.00100746	no	no	no	WT	no	no	no	yes	no	no	yes
259	0.511086	0.0660033	0.189951	0.0841447	0.142516	no	no	no	WT	>= 4 copies	no	yes	no	no	no	yes
260	0.229365	0.0728019	0.162872	0.136091	0.392879	yes	no	no	WT	3 copies	no	no	no	no	no	no
261	0.689491	0.0322566	0.254204	0.0213938	0.00119469	no	no	no	WT	no	no	no	no	no	no	no
262	0.131859	0.325134	0.25803	0.272903	0.00155063	yes	yes	no	WT	3 copies	no	no	no	yes	no	yes
263	0.38766	0.347521	0.0603617	0.116085	0.0705957	no	no	yes	WT	no	no	no	yes	no	no	yes
264	0.501462	0.130175	0.21288	0.0820029	0.0158626	no	no	yes	WT	>= 4 copies	no	no	no	yes	no	no
265	0.744426	0.171967	0.0634836	0.0135246	0.00334016	no	no	no	WT	no	no	no	yes	no	no	no
266	0.258241	0.434792	0.0724846	0.113603	0.00731481	no	no	no	WT	3 copies	no	yes	no	no	no	yes
267	0.924375	0.0183854	0.0433073	0.011849	0.00109375	no	no	no	WT	no	no	yes	no	no	no	no
268	0.319478	0.382949	0.249417	0.0445388	0.0017233	no	no	no	WT	no	no	no	yes	no	no	yes
269	0.66469	0.243105	0.0743137	0.0159314	0.000898693	no	no	yes	mono-allelic	no	no	no	yes	no	no	no
270	0.394918	0.0926168	0.105537	0.390257	0.00171729	no	no	yes	WT	3 copies	no	yes	no	no	no	no
271	0.169097	0.431889	0.0866597	0.213729	0.00422917	yes	no	yes	WT	3 copies	no	no	yes	no	no	no
272	0.381095	0.12571	0.425044	0.0491124	0.0116864	no	no	yes	WT	no	no	no	no	no	yes	no
273	0.525546	0.304641	0.109181	0.0436925	0.00143678	no	no	no	WT	3 copies	no	yes	no	no	no	yes
274	0.202678	0.10872	0.521291	0.14782	0.0112322	no	no	yes	WT	3 copies	yes	no	no	no	yes	no
275	0.251106	0.107689	0.0695833	0.0450303	0.519394	yes	no	no	WT	no	no	no	yes	no	no	no
276	0.146587	0.383777	0.241277	0.221269	0.00181889	no	no	no	WT	no	no	no	yes	no	no	no
277	0.799661	0.125169	0.0534746	0.0169703	0.00258475	no	no	yes	WT	no	no	no	yes	no	no	no
278	0.654179	0.0672993	0.208996	0.0631387	0.00312044	no	no	no	WT	3 copies	no	no	yes	no	no	no
279	0.598872	0.133759	0.0813534	0.0431391	0.091015	no	no	no	WT	no	no	no	yes	no	no	no
280	0.250525	0.0783824	0.411691	0.136943	0.116239	yes	no	no	WT	3 copies	no	no	no	yes	no	no
281	0.0873537	0.0583178	0.292101	0.300445	0.258577	yes	no	yes	mono-allelic	>= 4 copies	no	yes	no	no	no	no
282	0.823302	0.050283	0.104599	0.0186085	0.00143868	no	no	no	WT	no	no	yes	no	no	no	no
283	0.437295	0.262964	0.172432	0.031776	0.0752869	no	no	no	WT	no	no	yes	no	no	no	yes
284	0.778591	0.0953571	0.105933	0.0179167	0.000694444	no	no	no	WT	no	no	no	yes	no	no	no
285	0.807452	0.0229524	0.149214	0.0188333	0.000833333	no	no	no	WT	no	no	no	no	yes	no	no
286	0.731333	0.0244524	0.216143	0.0249524	0.00159524	no	no	no	WT	no	no	no	no	yes	no	no
287	0.455171	0.179316	0.0365395	0.273592	0.0232237	yes	no	yes	WT	3 copies	no	no	yes	no	no	no
288	0.529725	0.201676	0.211415	0.0396566	0.0107967	no	no	no	mono-allelic	3 copies	no	no	yes	yes	no	no
289	0.257287	0.0657872	0.279872	0.39167	0.00258511	yes	yes	yes	WT	3 copies	yes	no	no	no	no	no
290	0.111342	0.266259	0.0812089	0.485722	0.0475127	yes	yes	yes	bi-allelic	no	no	no	yes	no	no	no
291	0.692266	0.101133	0.169785	0.0326367	0.00175781	no	no	yes	WT	no	yes	no	no	no	no	yes
292	0.258095	0.512609	0.0453671	0.160476	0.0135516	yes	no	no	WT	3 copies	no	no	yes	no	no	no
293	0.589635	0.339508	0.0262921	0.0326404	0.00251404	no	no	yes	WT	no	no	no	yes	no	no	no
294	0.831432	0.0460043	0.0544231	0.022906	0.0243803	no	no	no	WT	no	no	yes	no	no	no	yes
295	0.514136	0.039136	0.413199	0.0305331	0.00145221	no	yes	no	WT	no	no	yes	no	no	no	no
296	0.807568	0.00545455	0.00936364	0.00140909	0.000136364	no	no	no	WT	no	no	yes	no	no	no	no
297	0.119797	0.354968	0.135362	0.28434	0.0332297	yes	no	yes	mono-allelic	no	no	no	yes	no	no	yes
298	0.136514	0.187457	0.317065	0.319688	0.0268768	yes	no	no	bi-allelic	no	no	no	yes	yes	no	no
299	0.59319	0.150046	0.141702	0.0766564	0.0292178	no	no	no	WT	no	no	yes	no	no	no	yes
300	0.392458	0.176453	0.301131	0.124162	0.00196927	no	no	no	WT	3 copies	no	no	no	yes	yes	yes
301	0.208288	0.470804	0.0521945	0.144984	0.0105868	yes	no	yes	WT	no	no	no	yes	no	no	yes
302	0.157328	0.135167	0.0647843	0.330585	0.23474	yes	no	no	WT	3 copies	no	no	no	yes	no	no
303	0.833649	0.129073	0.0268347	0.00754032	0.000947581	no	no	no	WT	no	no	no	yes	no	no	yes
304	0.580227	0.250879	0.122545	0.0215455	0.0164242	no	no	no	WT	3 copies	no	no	yes	no	no	yes
305	0.166055	0.0616667	0.299007	0.35336	0.108848	yes	no	yes	WT	>= 4 copies	yes	no	no	no	yes	yes
306	0.647944	0.244833	0.0635	0.0310741	0.00159259	no	no	no	WT	no	no	yes	no	no	no	yes
307	0.380995	0.297094	0.262749	0.0329058	0.0176832	no	yes	no	WT	no	no	no	yes	no	no	yes
308	0.520057	0.164332	0.158295	0.142969	0.00629261	yes	no	yes	WT	no	no	no	yes	no	no	no
309	0.902656	0.0215365	0.0608594	0.013099	0.00117187	no	no	no	WT	no	no	yes	no	no	no	no
310	0.75454	0.110937	0.0536029	0.0554044	0.00398897	no	no	no	WT	no	no	no	yes	no	no	no
311	0.536141	0.0911577	0.223641	0.13604	0.00197987	yes	no	no	WT	no	no	yes	no	no	no	yes
312	0.892781	0.0129847	0.0782653	0.0145153	0.000637755	no	no	no	WT	no	no	yes	no	no	no	no
313	0.496472	0.0441297	0.146677	0.300443	0.0053481	no	yes	yes	WT	3 copies	no	no	no	yes	no	no
314	0.267694	0.257849	0.228217	0.23249	0.00692829	no	yes	yes	WT	no	no	no	yes	no	no	no
315	0.495533	0.14123	0.123989	0.0397404	0.191352	no	no	no	WT	no	no	no	yes	no	no	yes
316	0.205215	0.272239	0.266166	0.0413433	0.200299	no	yes	yes	WT	no	no	no	yes	no	no	no
317	0.160083	0.44386	0.127289	0.195725	0.0514577	yes	no	no	WT	3 copies	no	no	yes	no	no	yes
318	0.850301	0.0344907	0.0974074	0.0143287	0.000833333	no	no	no	mono-allelic	no	no	yes	no	no	no	no
319	0.735685	0.229899	0.0227621	0.00802419	0.00199597	no	no	no	WT	no	no	no	yes	no	no	yes
320	0.357921	0.604844	0.0222957	0.0111659	0.00167067	no	no	no	WT	no	no	no	yes	no	no	yes
321	0.860524	0.0904762	0.0290476	0.0119524	0.00514286	yes	no	no	WT	no	no	no	yes	no	no	no
322	0.610429	0.0840536	0.111429	0.0733571	0.109375	no	no	no	WT	>= 4 copies	no	yes	no	no	no	no
323	0.443263	0.24635	0.166115	0.104765	0.00279343	no	no	no	WT	3 copies	no	no	yes	no	no	yes
324	0.0789821	0.0346677	0.0913555	0.696324	0.00193038	yes	no	no	bi-allelic	no	no	no	no	yes	no	no
325	0.657465	0.103067	0.132624	0.102323	0.00225177	no	no	no	WT	3 copies	no	no	yes	no	no	no
326	0.980056	0.0100562	0.00671348	0.00188202	0.000617978	no	no	no	WT	no	no	yes	no	no	no	no
327	0.472306	0.306937	0.195088	0.0182923	0.00352113	no	no	no	WT	no	no	no	yes	no	no	yes
328	0.159193	0.713211	0.0229633	0.0345128	0.0353754	no	no	yes	WT	no	no	no	yes	no	no	no
329	0.39169	0.449767	0.0775709	0.0484211	0.00213563	no	no	no	WT	3 copies	no	yes	no	no	no	yes
330	0.452194	0.0557903	0.440581	0.0405161	0.00558065	no	no	no	WT	no	no	no	no	no	no	yes
331	0.899714	0.00947917	0.0727604	0.0160156	0.000833333	no	no	no	WT	no	no	no	no	no	no	no
332	0.308097	0.130469	0.382244	0.175327	0.00176136	no	no	no	bi-allelic	no	no	yes	no	no	no	no
333	0.592397	0.147741	0.0611207	0.192172	0.00315517	yes	no	no	WT	3 copies	no	no	no	no	no	no
334	0.552721	0.114762	0.108282	0.217653	0.00306122	yes	no	no	WT	no	no	no	no	no	yes	no
335	0.966075	0.0166667	0.0116398	0.00432796	0.000752688	no	no	no	WT	3 copies	no	yes	no	no	no	no
336	0.903835	0.0671845	0.0157767	0.0051699	0.00427184	no	no	no	WT	no	no	no	yes	no	no	yes
337	0.333442	0.361848	0.264722	0.0241425	0.0118961	no	no	no	mono-allelic	no	no	no	yes	no	no	yes
338	0.369186	0.218826	0.128826	0.0451136	0.145502	yes	no	no	WT	3 copies	no	no	yes	no	no	yes
339	0.722023	0.0320227	0.207795	0.0349318	0.00125	no	no	no	mono-allelic	no	no	yes	no	no	no	yes
340	0.869848	0.0425379	0.0700568	0.0148106	0.000795455	no	no	no	WT	no	no	yes	yes	no	no	no
341	0.298024	0.163943	0.178113	0.348063	0.00141304	no	no	yes	WT	3 copies	no	no	yes	no	no	no
342	0.489316	0.186658	0.201605	0.105026	0.00734211	no	no	yes	WT	no	no	no	yes	no	no	yes
343	0.910791	0.0494388	0.0280357	0.00933673	0.00117347	no	no	no	WT	no	no	no	no	no	no	no
344	0.592635	0.0859291	0.21799	0.0866892	0.00908784	no	no	yes	WT	no	no	no	no	no	no	no
345	0.147612	0.0863586	0.140931	0.333139	0.0699442	yes	no	yes	WT	no	no	no	yes	no	no	no
346	0.333558	0.0559644	0.0727715	0.0248502	0.370234	yes	no	no	WT	no	no	no	yes	no	no	no
347	0.438605	0.017971	0.524203	0.017192	0.000905797	no	no	no	WT	no	no	no	no	no	no	no
348	0.424441	0.0811173	0.333338	0.148966	0.00562849	no	no	yes	WT	no	no	no	yes	no	no	no
349	0.309989	0.353196	0.071337	0.257728	0.00176087	yes	no	no	WT	no	no	no	yes	no	no	no
350	0.445509	0.0854192	0.171392	0.287051	0.00583832	no	yes	no	WT	3 copies	yes	no	no	no	yes	no
351	0.0855595	0.157231	0.32313	0.428633	0.000828612	no	no	yes	WT	no	no	no	yes	no	no	no
352	0.462094	0.39733	0.119031	0.0166099	0.00227749	no	no	yes	WT	no	no	no	yes	no	no	yes
353	0.407923	0.393306	0.140724	0.0494262	0.00505464	no	no	no	WT	3 copies	no	no	yes	no	no	yes
354	0.168132	0.396185	0.11824	0.122011	0.176552	yes	no	no	bi-allelic	no	no	no	yes	no	no	no
355	0.454694	0.246645	0.195694	0.0924516	0.00501613	no	no	yes	WT	no	no	no	yes	no	no	yes
356	0.34893	0.408719	0.211667	0.0257338	0.00108209	no	no	no	mono-allelic	no	no	no	yes	no	no	yes
357	0.425	0.177964	0.144287	0.214672	0.016776	yes	no	no	WT	no	yes	no	yes	no	yes	no
358	0.235965	0.423031	0.213268	0.122372	0.00117126	yes	no	yes	WT	no	no	no	yes	no	no	no
359	0.357375	0.403263	0.170075	0.0635	0.0014625	no	no	yes	mono-allelic	no	no	no	yes	no	no	no
360	0.239306	0.191586	0.419416	0.097533	0.0257159	no	no	yes	WT	>= 4 copies	no	no	no	no	no	yes
361	0.588652	0.127949	0.0998736	0.177893	0.00241573	no	no	yes	WT	no	no	no	yes	no	no	no
362	0.746581	0.154423	0.0304487	0.0135684	0.0202778	no	no	yes	WT	no	no	no	yes	no	no	no
363	0.275764	0.0474895	0.177385	0.493347	0.00271967	no	yes	yes	WT	3 copies	no	yes	no	no	no	no
364	0.826698	0.0802799	0.0635448	0.0209142	0.00335821	no	no	no	WT	3 copies	yes	no	yes	no	yes	yes
365	0.980056	0.00359551	0.013118	0.00283708	0.000224719	no	no	no	WT	no	no	yes	no	no	no	no
366	0.557762	0.218232	0.113177	0.0659254	0.0358564	no	no	yes	WT	no	no	no	yes	no	no	no
367	0.198506	0.30093	0.177171	0.14735	0.143957	yes	no	yes	WT	3 copies	no	no	yes	no	no	no
368	0.779195	0.0867161	0.046928	0.0205508	0.0547458	no	no	no	WT	no	no	yes	no	no	no	yes
369	0.524559	0.219036	0.198611	0.052549	0.00135621	no	no	yes	WT	no	no	no	yes	yes	no	no
370	0.925732	0.0365909	0.0217424	0.0111616	0.00138889	no	no	no	WT	3 copies	no	yes	no	no	no	yes
371	0.198474	0.172923	0.548269	0.0385769	0.0207179	yes	no	no	WT	no	no	no	yes	no	no	no
372	0.804603	0.0169159	0.138551	0.0379439	0.00109813	no	no	no	mono-allelic	no	no	no	no	no	no	yes
373	0.805933	0.0471032	0.11131	0.0327183	0.00156746	no	no	no	WT	no	no	yes	yes	no	no	no
374	0.238557	0.0606828	0.38598	0.0955837	0.208789	yes	no	yes	bi-allelic	no	no	yes	no	no	no	no
375	0.409465	0.286703	0.0982751	0.0424345	0.00617904	no	no	no	WT	no	no	no	yes	no	no	yes
376	0.829802	0.0168812	0.122723	0.0282921	0.00113861	no	no	no	WT	no	no	yes	no	no	no	no
377	0.368443	0.496977	0.0707955	0.0411705	0.00160227	no	no	no	WT	no	no	no	yes	no	no	yes
378	0.612579	0.0370866	0.31002	0.037126	0.00159449	no	no	no	WT	no	no	yes	no	no	no	no
379	0.347116	0.148704	0.322474	0.176627	0.00308201	no	yes	yes	WT	no	no	no	yes	no	no	no
380	0.337931	0.133146	0.232333	0.290789	0.0023445	yes	no	yes	WT	3 copies	no	no	yes	no	no	no
381	0.255128	0.284595	0.330277	0.040504	0.00681818	no	no	yes	WT	no	no	no	yes	no	no	no
382	0.128667	0.240669	0.0642476	0.543975	0.0129384	yes	yes	yes	WT	3 copies	no	no	yes	no	yes	no
383	0.333372	0.0932161	0.376341	0.160247	0.0135286	no	no	yes	WT	3 copies	yes	no	no	no	yes	no
384	0.747422	0.0868023	0.139109	0.0209496	0.00286822	no	no	no	WT	no	no	no	yes	no	no	yes
385	0.658086	0.144707	0.0223103	0.0167069	0.144862	no	no	no	WT	3 copies	no	no	yes	no	no	no
386	0.494697	0.23896	0.231445	0.0270665	0.00491329	no	no	no	WT	3 copies	no	no	yes	no	no	no
387	0.617163	0.185851	0.126259	0.0625355	0.00322695	no	no	yes	WT	no	no	no	yes	no	no	no
388	0.23865	0.240951	0.356549	0.145553	0.0142367	no	no	no	WT	3 copies	no	no	yes	no	no	no
389	0.404275	0.128033	0.300828	0.158284	0.00177515	no	no	yes	WT	no	no	yes	no	no	no	yes
390	0.257566	0.599831	0.0342857	0.0568609	0.00244361	no	no	no	WT	no	no	no	yes	no	no	yes
391	0.318563	0.385283	0.0654453	0.189099	0.00923077	yes	no	yes	WT	3 copies	no	no	yes	no	no	no
392	0.382119	0.0960593	0.315014	0.20274	0.00127119	no	no	no	WT	3 copies	no	no	no	no	no	yes
393	0.386912	0.103262	0.275925	0.219862	0.00195	yes	no	yes	WT	no	no	no	yes	no	no	no
394	0.192544	0.141667	0.636844	0.0259222	0.000822222	no	no	no	WT	no	no	no	no	no	no	no
395	0.259345	0.634563	0.0570238	0.0410218	0.00293651	no	no	no	WT	no	no	no	yes	no	no	yes
396	0.125021	0.279858	0.173189	0.0534263	0.241542	yes	yes	no	WT	3 copies	no	no	yes	no	no	yes
397	0.535283	0.338824	0.0757292	0.0353125	0.0106399	no	no	no	WT	3 copies	no	no	yes	no	no	yes
398	0.319664	0.105484	0.0439063	0.512094	0.00496875	yes	no	no	mono-allelic	no	yes	no	yes	no	yes	no
399	0.847155	0.118556	0.0192241	0.00538793	0.00614224	no	no	no	WT	no	no	no	yes	no	no	no
400	0.636581	0.330386	0.0220404	0.00764706	0.00163603	no	no	no	WT	no	no	no	yes	no	no	yes
401	0.2644	0.127683	0.402114	0.185478	0.0086687	no	no	yes	WT	3 copies	no	no	no	no	no	no
402	0.361311	0.341662	0.2625	0.0279459	0.00316216	no	no	no	WT	no	no	no	yes	no	no	yes
403	0.164145	0.021391	0.287979	0.511006	0.0112124	yes	no	no	bi-allelic	no	no	yes	no	no	no	yes
404	0.416754	0.133909	0.268315	0.169448	0.0033011	yes	no	no	WT	no	no	no	yes	no	no	no
405	0.452313	0.0673994	0.273606	0.150072	0.014727	no	no	no	WT	3 copies	no	no	yes	yes	no	no
406	0.178608	0.0201533	0.571792	0.226851	0.00148585	no	yes	yes	mono-allelic	no	yes	no	no	no	yes	no
407	0.461948	0.269294	0.173589	0.0916104	0.00107362	no	no	no	WT	3 copies	no	no	no	yes	no	yes
408	0.941289	0.0236598	0.0238144	0.00809278	0.00136598	no	no	no	WT	no	no	yes	no	no	no	no
409	0.427968	0.0902903	0.234435	0.243194	0.00166129	no	no	yes	WT	no	no	yes	no	no	no	yes
410	0.666023	0.254205	0.0562879	0.0182386	0.00357955	no	no	no	WT	no	no	no	yes	no	no	no
411	0.68983	0.254259	0.0337809	0.01875	0.00125	no	no	no	WT	no	no	no	yes	no	no	yes
412	0.536175	0.207259	0.180467	0.0643675	0.00152108	no	no	no	WT	no	no	yes	no	no	no	yes
413	0.4279	0.458689	0.0640655	0.0233131	0.0070267	no	no	no	WT	>= 4 copies	yes	no	no	no	yes	yes
414	0.386858	0.185094	0.128102	0.0466578	0.169452	yes	no	no	WT	no	no	no	yes	no	no	yes
415	0.404495	0.385316	0.142159	0.0604798	0.00535354	no	no	yes	WT	no	no	no	yes	no	no	yes
416	0.484117	0.215883	0.174072	0.0704491	0.0111228	no	no	yes	WT	>= 4 copies	no	no	no	no	no	yes
417	0.523279	0.10711	0.305097	0.0603247	0.000957792	no	no	no	WT	3 copies	no	no	no	no	no	no
418	0.0316759	0.0549861	0.129463	0.713935	0.0457083	yes	no	yes	WT	no	no	no	yes	no	no	no
419	0.855023	0.111472	0.0183411	0.00728972	0.00383178	no	no	no	WT	no	no	no	yes	no	no	no
420	0.392701	0.121667	0.445934	0.0339799	0.00143678	no	no	no	WT	no	no	no	no	yes	no	yes
421	0.320314	0.160314	0.167892	0.127074	0.139529	no	no	yes	WT	3 copies	no	no	yes	no	no	yes
422	0.272136	0.126284	0.157414	0.414761	0.00137931	yes	no	no	WT	no	no	no	no	yes	no	yes
423	0.269171	0.11111	0.509872	0.0391837	0.0524745	no	no	no	WT	3 copies	no	no	no	yes	yes	no
424	0.268573	0.0860727	0.10734	0.350319	0.181613	yes	no	yes	WT	no	no	no	yes	no	no	no
425	0.781681	0.187608	0.0209052	0.00640086	0.00198276	no	no	no	WT	no	no	no	yes	no	no	no
426	0.815184	0.0435041	0.0848156	0.0517828	0.00272541	no	no	yes	WT	no	no	yes	yes	no	no	no
427	0.332789	0.0900797	0.153685	0.197301	0.196992	yes	no	no	WT	3 copies	no	no	yes	no	no	no
428	0.582766	0.308817	0.0645266	0.0257544	0.00170118	no	no	no	WT	3 copies	no	yes	no	no	no	yes
429	0.776633	0.169738	0.0327621	0.013246	0.00508065	no	no	no	WT	no	no	no	yes	no	no	no
430	0.498144	0.22798	0.174268	0.037096	0.00107323	no	no	no	WT	3 copies	no	yes	no	no	no	yes
431	0.734281	0.0820205	0.131918	0.0460616	0.0014726	no	no	yes	WT	no	no	no	yes	no	no	no
432	0.898542	0.0621296	0.0254167	0.0114583	0.00108796	no	no	yes	WT	no	no	no	yes	no	no	no
433	0.677218	0.0378629	0.252419	0.0289315	0.00171371	no	no	no	WT	no	no	no	no	no	no	no
434	0.766304	0.110107	0.0989286	0.0155	0.00248214	no	no	no	WT	no	no	no	yes	no	no	yes
435	0.13309	0.429501	0.0671107	0.0983273	0.248589	no	yes	yes	WT	3 copies	no	no	yes	no	no	yes
436	0.220918	0.14064	0.602959	0.0255435	0.00477053	no	no	no	WT	no	no	no	yes	no	no	no
437	0.133063	0.556531	0.27032	0.0372578	0.00103125	no	no	yes	WT	no	no	no	no	no	no	no
438	0.477406	0.0990241	0.126925	0.285441	0.00135027	no	no	no	WT	no	no	yes	no	no	no	yes
439	0.056308	0.420993	0.142073	0.122277	0.00116419	yes	no	yes	WT	no	no	no	yes	no	no	yes
440	0.356299	0.562008	0.0432776	0.0124311	0.0016437	no	no	no	mono-allelic	no	no	no	yes	no	no	yes
441	0.252381	0.0390212	0.544431	0.0729233	0.0794444	no	no	no	WT	3 copies	no	no	no	no	no	yes
442	0.0507287	0.164553	0.279782	0.499894	0.00175532	yes	no	yes	mono-allelic	3 copies	no	no	no	yes	no	no
443	0.51755	0.0310596	0.154205	0.288195	0.00506623	no	no	yes	WT	no	no	yes	no	no	no	no
444	0.26307	0.205658	0.174397	0.353794	0.00150219	yes	no	no	WT	3 copies	no	no	yes	no	no	no
445	0.387813	0.0303289	0.461497	0.115543	0.00149671	no	no	yes	WT	no	no	no	no	yes	no	no
446	0.424502	0.281158	0.0444372	0.0893074	0.0558658	yes	no	no	WT	no	no	no	yes	no	no	yes
447	0.451761	0.070554	0.254517	0.110824	0.0993182	no	no	no	WT	>= 4 copies	no	no	no	no	yes	no
448	0.478947	0.283303	0.10925	0.117092	0.00514474	no	no	no	WT	no	no	no	yes	no	no	yes
449	0.772802	0.0549353	0.114009	0.0525216	0.00306034	no	no	yes	WT	no	no	yes	no	no	yes	yes
450	0.809	0.00445455	0.00822727	0.00134091	0.000136364	no	no	no	WT	no	no	yes	no	no	no	no
451	0.843423	0.0854054	0.0426577	0.0241892	0.00263514	no	no	no	WT	no	no	yes	no	no	no	no
452	0.606571	0.15147	0.111115	0.0901858	0.025625	no	no	no	WT	>= 4 copies	no	no	yes	no	no	no
453	0.1905	0.0344091	0.412977	0.334739	0.0125795	no	yes	yes	bi-allelic	no	no	yes	no	no	yes	no
454	0.485014	0.113665	0.371818	0.0257528	0.0015625	no	no	no	WT	no	no	no	yes	no	no	no
455	0.182567	0.329007	0.238888	0.116321	0.00300746	no	yes	yes	WT	no	no	no	yes	no	no	yes
456	0.317942	0.109619	0.0825309	0.444722	0.0248251	yes	yes	yes	mono-allelic	no	no	no	yes	no	yes	no
457	0.522938	0.333281	0.106016	0.0189844	0.0114062	no	no	no	WT	no	no	yes	yes	no	no	no
458	0.155951	0.0900774	0.652013	0.0968916	0.00173673	no	no	no	WT	no	no	no	no	no	yes	yes
459	0.918774	0.0508413	0.0219471	0.00673077	0.000576923	no	no	no	WT	no	no	yes	no	no	no	no
460	0.207291	0.0521204	0.712356	0.026034	0.000850785	no	yes	yes	WT	no	no	no	yes	yes	no	no
461	0.147297	0.0479561	0.06058	0.353654	0.383305	yes	no	no	WT	3 copies	no	no	yes	no	no	no
462	0.847368	0.0767544	0.0560746	0.0170175	0.00166667	no	no	no	WT	no	no	no	yes	no	no	no
463	0.765881	0.163238	0.0538934	0.0129098	0.00122951	no	no	no	WT	no	no	no	yes	no	no	no
464	0.19262	0.0354278	0.689064	0.0779545	0.00171123	no	no	no	WT	no	no	no	no	no	no	no
465	0.284558	0.354635	0.260498	0.0905088	0.00186947	no	no	no	mono-allelic	3 copies	no	no	yes	no	no	no
466	0.120903	0.331364	0.204583	0.240922	0.00828283	yes	no	yes	WT	no	no	no	yes	no	no	yes
467	0.363525	0.0842875	0.174512	0.105137	0.16	yes	no	yes	WT	no	no	no	yes	no	no	no
468	0.337117	0.125301	0.36224	0.0552869	0.098347	no	no	yes	WT	no	no	no	yes	no	no	no
469	0.196045	0.465634	0.106607	0.215312	0.0102589	no	no	yes	WT	no	no	no	yes	no	no	yes
470	0.177746	0.258722	0.417633	0.129763	0.00109848	no	yes	no	mono-allelic	no	no	no	no	yes	no	yes
471	0.386677	0.214948	0.0621979	0.321677	0.00851042	yes	no	no	WT	no	no	no	yes	no	no	no
472	0.846179	0.0256604	0.0884906	0.0360849	0.00198113	no	no	no	WT	no	no	yes	no	no	no	no
473	0.481758	0.0713387	0.404452	0.0304677	0.00404839	no	no	no	WT	no	no	yes	no	no	no	no
474	0.929072	0.0141753	0.0419072	0.0125	0.00113402	no	no	yes	WT	no	yes	no	no	no	yes	no
475	0.400653	0.417919	0.0698399	0.0312192	0.0280172	no	no	yes	WT	3 copies	no	no	yes	no	no	yes
476	0.650668	0.317562	0.0181366	0.00846273	0.00268634	no	no	no	WT	no	no	no	yes	no	no	no
477	0.413651	0.106601	0.161455	0.124246	0.185542	yes	no	yes	WT	no	no	no	yes	yes	no	no
478	0.932036	0.0145619	0.0425258	0.00935567	0.000876289	no	no	no	WT	no	no	yes	no	no	no	no
479	0.467908	0.0821242	0.190425	0.0895915	0.144755	no	no	yes	WT	>= 4 copies	no	no	no	no	no	no
480	0.382775	0.335143	0.0757599	0.198381	0.00288546	no	no	no	WT	3 copies	no	no	yes	no	no	yes
481	0.232645	0.700203	0.0174807	0.0117568	0.00778958	no	no	no	WT	no	no	no	yes	no	no	yes
482	0.55211	0.32854	0.0231647	0.0137139	0.0049711	no	no	yes	WT	no	no	no	yes	no	no	yes
483	0.379354	0.234402	0.125478	0.244665	0.0102512	yes	yes	no	bi-allelic	3 copies	no	no	yes	yes	no	no
484	0.787196	0.0676304	0.122935	0.0196522	0.00123913	no	no	no	WT	3 copies	no	yes	no	no	no	no
485	0.9275	0.0187887	0.0429897	0.0085567	0.000618557	no	no	no	WT	no	no	no	no	yes	no	no
486	0.268663	0.480514	0.171977	0.0696996	0.00478682	no	no	no	WT	3 copies	no	no	yes	no	no	no
487	0.573712	0.283409	0.103727	0.0344697	0.00142424	no	no	no	WT	3 copies	no	no	yes	no	no	no
488	0.156245	0.0558679	0.35933	0.380849	0.0369906	no	yes	yes	WT	no	no	no	no	yes	no	no
489	0.768051	0.0897047	0.115591	0.0229921	0.00110236	no	no	no	bi-allelic	no	no	yes	no	no	no	no
490	0.502238	0.0614969	0.0551852	0.0361728	0.326296	no	no	yes	WT	>= 4 copies	no	no	yes	yes	no	no
491	0.979775	0.00926966	0.00837079	0.0016573	0.000365169	no	no	no	WT	no	no	no	no	no	no	no
492	0.559868	0.236546	0.123454	0.0628783	0.00361842	no	no	yes	WT	no	no	no	yes	no	no	no
493	0.262861	0.121737	0.190341	0.415181	0.00131526	yes	no	yes	WT	no	no	no	yes	no	no	yes
494	0.231024	0.406439	0.2519	0.094797	0.00222325	no	yes	no	WT	no	no	no	yes	no	no	yes
495	0.771457	0.13763	0.0343913	0.0196522	0.0271957	no	no	no	WT	no	no	no	yes	no	no	yes
496	0.253542	0.0506389	0.596639	0.0595139	0.0234722	no	yes	no	WT	no	yes	no	no	no	no	yes
497	0.253981	0.0627836	0.189422	0.425063	0.0565966	no	no	yes	WT	3 copies	no	no	no	no	no	yes
498	0.577441	0.0500394	0.311476	0.0558661	0.00216535	no	no	no	WT	3 copies	no	no	no	no	no	no
499	0.226685	0.038324	0.288127	0.131676	0.310787	yes	no	yes	mono-allelic	no	no	no	yes	yes	no	yes
500	0.813102	0.056391	0.0803195	0.0209398	0.0148308	no	no	no	WT	no	no	no	yes	no	no	no
501	0.381557	0.27908	0.15875	0.0796477	0.0728409	yes	no	yes	WT	no	no	no	yes	no	no	yes
502	0.568374	0.125	0.269388	0.0336364	0.00159091	no	yes	no	WT	3 copies	yes	no	yes	no	no	no
503	0.344392	0.0711622	0.269162	0.265743	0.0383919	yes	no	no	WT	no	no	no	yes	no	no	no
504	0.511997	0.346037	0.0534299	0.0639482	0.00245427	no	no	no	WT	3 copies	no	no	yes	no	no	yes
505	0.567752	0.198569	0.20445	0.0240881	0.0022956	no	no	no	WT	no	no	no	yes	no	no	no
506	0.404138	0.500776	0.0425493	0.047968	0.00279557	no	no	no	WT	3 copies	no	no	yes	no	no	yes
507	0.216236	0.214085	0.254	0.0820755	0.191849	no	no	yes	mono-allelic	>= 4 copies	no	no	yes	no	no	no
508	0.0796098	0.176921	0.162726	0.572841	0.00428659	yes	no	yes	WT	no	no	no	yes	no	no	no
509	0.508563	0.107266	0.271016	0.109047	0.00204688	no	no	no	WT	3 copies	no	no	no	no	no	no
510	0.627289	0.147388	0.11514	0.095323	0.00134831	no	no	no	WT	3 copies	no	no	yes	no	no	no
511	0.573658	0.0604412	0.263272	0.0973713	0.00227941	no	no	no	WT	3 copies	no	no	no	yes	no	no
512	0.73194	0.07264	0.14266	0.04824	0.00204	yes	no	yes	WT	3 copies	yes	no	no	no	yes	yes
513	0.343992	0.174884	0.253803	0.12375	0.00253151	no	no	yes	WT	no	no	no	yes	no	no	no
514	0.202491	0.276731	0.11523	0.243966	0.149002	yes	no	yes	WT	3 copies	no	no	yes	no	no	no
515	0.381561	0.276444	0.133838	0.120739	0.00585681	yes	no	yes	WT	no	yes	no	yes	no	yes	no
516	0.497486	0.439081	0.0304865	0.0113919	0.0012027	no	no	yes	WT	no	no	yes	no	no	no	yes
517	0.559773	0.0488961	0.105471	0.280308	0.00196429	no	no	yes	WT	3 copies	no	yes	no	no	no	no
518	0.0783966	0.0141139	0.687985	0.216129	0.00130802	yes	no	no	mono-allelic	no	no	no	no	yes	no	no
519	0.293476	0.44485	0.135472	0.0302361	0.0766524	no	no	no	WT	no	no	no	yes	no	no	yes
520	0.343022	0.298701	0.192621	0.0968811	0.0376456	yes	no	yes	WT	no	no	no	yes	no	no	yes
521	0.948963	0.0159574	0.0269947	0.00635638	0.000771277	no	no	no	WT	no	no	yes	no	no	no	no
522	0.425044	0.0605294	0.484044	0.0256765	0.000926471	no	no	yes	WT	no	no	no	no	yes	no	no
523	0.717594	0.0589623	0.185645	0.0338365	0.000943396	no	no	no	WT	no	no	no	yes	no	no	no
524	0.807227	0.00502273	0.00868182	0.00140909	4.54545e-05	no	no	no	WT	no	no	yes	no	no	no	no
525	0.547695	0.0867199	0.202801	0.132128	0.0168262	yes	no	no	WT	>= 4 copies	no	no	no	yes	no	no
526	0.912758	0.0154124	0.0503866	0.0190464	0.00170103	no	no	yes	WT	no	no	yes	no	no	no	no
527	0.13387	0.0382178	0.273564	0.551114	0.00168317	yes	no	yes	WT	3 copies	no	no	yes	yes	no	no
528	0.385301	0.347822	0.110239	0.0327801	0.00211618	no	no	yes	WT	no	no	no	yes	no	no	yes
529	0.0637291	0.422542	0.0262062	0.261644	0.0621043	yes	no	no	mono-allelic	3 copies	no	no	yes	no	no	no
530	0.238718	0.149973	0.161	0.412464	0.0325273	yes	no	no	WT	no	no	no	no	yes	yes	no
531	0.962581	0.0176882	0.0135753	0.00459677	0.000887097	no	no	no	WT	no	no	no	no	no	no	no
532	0.259543	0.154327	0.478629	0.0872462	0.00587563	yes	no	no	WT	no	no	no	yes	no	no	no
533	0.212273	0.0210511	0.668608	0.095483	0.000838068	no	no	yes	mono-allelic	no	no	no	no	no	no	no
534	0.898391	0.0284406	0.055396	0.0151238	0.00136139	no	no	yes	WT	no	no	yes	no	no	no	no
535	0.497027	0.251841	0.135101	0.0641047	0.0394426	no	no	no	WT	>= 4 copies	no	no	yes	no	no	no
536	0.7575	0.0200225	0.206847	0.0137162	0.000608108	no	no	yes	mono-allelic	no	no	yes	no	no	no	no
537	0.0692688	0.694715	0.0339946	0.0664624	0.102694	no	no	yes	WT	no	no	no	yes	no	no	yes
538	0.741441	0.230035	0.0197049	0.00661458	0.000815972	no	no	no	WT	no	no	no	yes	no	no	no
539	0.789009	0.0737931	0.106918	0.0261853	0.00148707	no	no	no	WT	3 copies	no	yes	no	no	no	yes
540	0.490681	0.37646	0.0377599	0.0904827	0.00144802	no	no	no	WT	no	no	no	yes	no	no	yes
541	0.702484	0.200487	0.0590747	0.0312013	0.00293831	no	yes	yes	WT	no	no	yes	yes	no	no	no
542	0.193845	0.183443	0.115146	0.474313	0.0236696	yes	no	yes	bi-allelic	no	no	no	no	no	no	yes
543	0.549796	0.330346	0.048066	0.0413208	0.0154245	no	no	no	WT	3 copies	no	no	yes	no	no	no
544	0.196073	0.349144	0.140026	0.265173	0.0117474	yes	yes	no	WT	no	no	no	yes	no	no	yes
545	0.425407	0.220467	0.21884	0.11869	0.0101205	no	no	no	mono-allelic	no	no	no	yes	no	no	yes
546	0.285944	0.141167	0.335111	0.230911	0.00401111	yes	no	no	WT	no	yes	no	no	no	no	yes
547	0.0630012	0.1597	0.130501	0.643906	0.000817972	no	no	yes	WT	no	no	no	yes	no	no	no
548	0.712717	0.0624348	0.185848	0.0359565	0.00136957	no	no	no	WT	3 copies	no	yes	no	no	no	no
549	0.78613	0.0839783	0.0805652	0.015413	0.00904348	no	no	no	WT	no	no	yes	no	no	no	no
550	0.51975	0.0464833	0.405267	0.0262667	0.000666667	no	yes	no	WT	3 copies	no	no	no	no	no	no
551	0.324732	0.0419268	0.283646	0.290927	0.0102927	yes	no	yes	WT	no	no	yes	no	no	no	no
552	0.265814	0.134588	0.171941	0.414971	0.00646078	yes	no	yes	WT	no	no	no	yes	yes	no	no
553	0.925155	0.0186598	0.0434536	0.0115722	0.000438144	no	no	no	WT	no	no	yes	no	no	no	no
554	0.186944	0.258613	0.073078	0.325968	0.00184249	yes	no	yes	WT	no	no	no	yes	no	no	yes
555	0.236082	0.150187	0.195653	0.412491	0.00222948	yes	no	no	WT	3 copies	no	no	yes	no	no	yes
556	0.362577	0.173341	0.10354	0.343861	0.00809735	no	no	yes	WT	no	no	no	yes	no	no	no
557	0.362718	0.141628	0.355821	0.135321	0.0014359	yes	no	yes	WT	no	no	no	yes	no	no	no
558	0.671027	0.123159	0.180891	0.020969	0.00149225	no	no	no	mono-allelic	no	no	no	yes	no	no	yes
559	0.221481	0.329567	0.265625	0.167952	0.00986538	no	no	yes	WT	no	no	no	yes	no	no	no
560	0.0770008	0.542953	0.0294501	0.0882403	0.0911168	yes	no	yes	WT	no	no	no	yes	no	no	yes
561	0.162284	0.102493	0.10938	0.619554	0.00140669	no	yes	yes	mono-allelic	3 copies	no	no	yes	no	no	no
562	0.551924	0.277615	0.146957	0.0195888	0.00240132	no	no	no	WT	no	no	no	yes	no	no	yes
563	0.124909	0.386928	0.0510192	0.152856	0.149034	no	no	no	WT	3 copies	no	no	yes	no	no	yes
564	0.175145	0.042186	0.692524	0.0828502	0.00184783	no	no	no	WT	no	no	no	yes	no	no	no
565	0.177524	0.148571	0.10151	0.472646	0.0921591	yes	no	no	bi-allelic	no	no	no	yes	no	no	no
566	0.765942	0.0628269	0.0820577	0.0176538	0.00734615	no	no	no	WT	no	no	no	yes	no	no	no
567	0.157588	0.415584	0.102615	0.223879	0.0546467	no	no	no	mono-allelic	no	no	no	yes	no	no	yes
568	0.494755	0.0286364	0.239266	0.144423	0.00667832	no	no	yes	WT	no	no	yes	no	no	no	no
569	0.258384	0.0204268	0.699588	0.0190854	0.000914634	no	no	no	WT	no	no	no	no	no	no	no
570	0.464056	0.0220556	0.485667	0.0260556	0.000796296	no	no	no	WT	no	no	no	no	yes	no	no
571	0.138415	0.480299	0.293324	0.0764855	0.00128623	no	no	no	WT	3 copies	no	no	yes	no	no	no
572	0.582435	0.244677	0.109081	0.0150968	0.0295323	no	no	no	WT	no	no	no	yes	no	no	yes
573	0.727956	0.137202	0.107619	0.0207341	0.00375	no	no	no	WT	no	no	no	yes	no	no	no
574	0.602357	0.0178893	0.361988	0.0164344	0.000512295	no	no	no	WT	no	no	no	no	yes	no	no
575	0.306336	0.552224	0.114447	0.0202419	0.00402074	no	no	no	WT	3 copies	no	no	yes	no	no	yes
576	0.136945	0.692487	0.0202023	0.0186488	0.0520104	no	no	yes	WT	no	no	no	yes	no	no	yes
577	0.154662	0.112804	0.633773	0.0957095	0.00123874	no	no	yes	WT	no	no	no	no	yes	no	no
578	0.910173	0.0544307	0.0241089	0.00903465	0.000940594	no	no	no	WT	no	no	yes	no	no	no	no
579	0.223589	0.253351	0.354046	0.0911203	0.0622822	no	no	no	WT	no	no	no	yes	no	no	yes
580	0.0808229	0.071005	0.281614	0.160578	0.387192	yes	no	yes	WT	no	yes	no	yes	no	yes	yes
581	0.629757	0.0987313	0.133899	0.13334	0.00201493	no	no	yes	WT	3 copies	no	no	no	no	no	no
582	0.60346	0.03202	0.3374	0.02432	0.00114	no	no	no	WT	no	no	no	no	no	no	no
583	0.631976	0.26272	0.0623142	0.0283784	0.00114865	no	no	no	WT	no	no	yes	no	no	no	yes
584	0.621841	0.0403295	0.182151	0.15095	0.0020155	no	yes	no	WT	3 copies	no	no	no	no	no	no
585	0.451844	0.166858	0.196667	0.113279	0.00785519	no	no	yes	WT	no	no	no	yes	no	no	no
586	0.232328	0.411921	0.273313	0.0731897	0.00634236	no	no	yes	WT	no	no	no	yes	no	no	no
587	0.663936	0.0549291	0.238404	0.0391312	0.00156028	no	no	yes	WT	3 copies	no	no	yes	no	no	no
588	0.223579	0.0877157	0.571434	0.112297	0.00119289	no	no	yes	WT	no	no	yes	no	no	no	no
589	0.319313	0.0662977	0.136985	0.0767271	0.380983	yes	no	no	WT	no	no	no	yes	no	no	no
590	0.0889603	0.608467	0.0370164	0.169192	0.0454159	no	no	yes	WT	no	no	no	no	yes	no	yes
591	0.589808	0.100904	0.260673	0.0250192	0.0159423	no	no	no	WT	>= 4 copies	no	no	no	no	no	no
592	0.809103	0.0927137	0.0729915	0.0196795	0.00311966	no	no	no	WT	no	no	no	yes	no	no	no
593	0.179955	0.607889	0.124626	0.0448653	0.0134506	no	no	no	WT	no	no	yes	no	no	no	yes
594	0.455397	0.0462308	0.0596026	0.0595769	0.345923	yes	no	no	WT	3 copies	no	no	no	yes	no	no
595	0.903529	0.0271569	0.0534069	0.0134314	0.000857843	no	no	no	WT	no	no	yes	no	no	no	no
596	0.805864	0.00463636	0.00879545	0.00154545	0.000159091	no	no	no	WT	no	no	yes	no	no	no	no
597	0.805682	0.00465909	0.00920455	0.00165909	0.000136364	no	no	no	WT	no	no	yes	no	no	no	no
598	0.780109	0.138739	0.0488478	0.0199783	0.00708696	no	no	yes	WT	no	no	no	yes	no	no	yes
599	0.473487	0.163385	0.18459	0.174564	0.0015641	no	no	yes	WT	no	no	yes	yes	no	no	yes
600	0.385631	0.386048	0.107677	0.0853157	0.00386364	no	no	no	WT	no	no	no	yes	no	no	no
601	0.18875	0.181179	0.270634	0.30925	0.0414464	yes	no	yes	WT	no	no	no	no	no	no	no
602	0.74037	0.0173148	0.227176	0.0140278	0.000393519	no	no	no	WT	no	no	no	no	no	no	no
603	0.431	0.3429	0.118514	0.0915286	0.00431429	yes	no	yes	WT	no	no	no	yes	no	no	yes
604	0.819832	0.0276202	0.121875	0.028726	0.00103365	no	no	no	WT	no	no	yes	no	no	no	no
605	0.238942	0.372272	0.225799	0.0664523	0.0767842	no	no	no	WT	no	no	no	yes	no	no	yes
606	0.151428	0.166944	0.106815	0.193133	0.37228	yes	no	yes	WT	no	no	no	yes	no	no	yes
607	0.66063	0.0270798	0.288803	0.0209874	0.00115546	no	no	no	WT	no	no	no	no	yes	no	no
608	0.172646	0.598014	0.16589	0.058934	0.00106595	no	no	no	WT	no	no	no	yes	no	no	yes
609	0.189806	0.222686	0.19076	0.266875	0.071799	yes	yes	yes	WT	3 copies	no	no	yes	no	no	no
610	0.695424	0.0258259	0.242076	0.0330804	0.00194196	no	no	no	WT	no	no	yes	no	no	no	no
611	0.56875	0.339797	0.0658784	0.0187669	0.00422297	no	no	no	WT	3 copies	no	no	yes	no	no	yes
612	0.28264	0.0856742	0.0897753	0.363305	0.134682	yes	no	no	WT	3 copies	no	no	no	no	no	no
613	0.525848	0.13598	0.165482	0.0566374	0.0114035	no	yes	no	WT	no	no	no	yes	no	no	no
614	0.909979	0.0501923	0.0209402	0.00935897	0.00273504	no	no	no	WT	3 copies	no	no	yes	no	no	no
615	0.358367	0.395778	0.207258	0.0288903	0.00524235	no	no	no	WT	no	no	no	yes	no	no	yes
616	0.505115	0.11699	0.339737	0.0310362	0.00226974	no	yes	yes	WT	no	no	no	yes	no	no	no
617	0.497607	0.206395	0.090118	0.201459	0.00166309	no	no	no	WT	no	no	no	yes	no	no	no
618	0.646851	0.201551	0.0442247	0.0619146	0.019288	no	no	no	WT	no	no	no	yes	no	no	yes
619	0.0667318	0.494499	0.0275583	0.0569856	0.0073011	no	no	yes	WT	no	no	no	yes	no	no	yes
620	0.422849	0.144038	0.285925	0.117248	0.00253606	yes	no	yes	WT	3 copies	no	no	yes	no	no	yes
621	0.154898	0.266177	0.241206	0.308151	0.00766813	no	no	no	WT	no	no	no	no	no	no	yes
622	0.127315	0.392037	0.220025	0.204924	0.0298064	yes	no	yes	WT	no	no	no	yes	no	no	yes
623	0.936572	0.024768	0.0239175	0.0113402	0.0017268	no	no	no	mono-allelic	no	no	yes	no	no	yes	yes
624	0.211825	0.0608544	0.298755	0.424409	0.00240506	yes	no	yes	WT	no	no	no	no	yes	no	no
625	0.238586	0.600359	0.0228914	0.0240096	0.026893	no	no	no	WT	no	no	yes	yes	no	no	yes
626	0.21526	0.323602	0.171237	0.0894176	0.185412	yes	no	no	WT	3 copies	no	no	yes	no	no	yes
627	0.430125	0.017625	0.518161	0.0316964	0.00116071	no	no	no	WT	no	no	no	no	yes	no	no
628	0.295606	0.20543	0.330011	0.127753	0.0078304	no	no	no	WT	>= 4 copies	no	no	no	no	no	yes
629	0.681179	0.0707114	0.0998984	0.124573	0.0101626	no	no	no	WT	3 copies	no	no	no	no	no	no
630	0.214043	0.439842	0.0666297	0.025182	0.232714	no	no	yes	WT	>= 4 copies	no	no	yes	no	no	yes
631	0.054649	0.355819	0.0414775	0.473648	0.00152946	yes	no	yes	WT	3 copies	no	no	yes	no	no	no
632	0.790386	0.154512	0.0206098	0.00502033	0.021626	no	no	no	WT	no	no	no	yes	no	no	yes
633	0.165805	0.296667	0.455115	0.0763027	0.00144636	no	no	yes	WT	3 copies	no	no	yes	no	no	no
634	0.12625	0.0606346	0.447163	0.363856	0.000980769	no	no	yes	WT	no	no	no	no	yes	no	yes
635	0.392765	0.302553	0.136521	0.0852513	0.0311376	no	no	yes	WT	no	no	no	yes	no	no	no
636	0.152619	0.418534	0.288381	0.0879237	0.00694915	no	no	no	WT	3 copies	no	no	yes	yes	no	yes
637	0.239143	0.018688	0.199525	0.479659	0.017314	yes	no	yes	bi-allelic	no	no	yes	no	no	no	no
638	0.541912	0.165572	0.0969281	0.149232	0.0304248	yes	no	no	WT	no	no	no	yes	no	no	no
639	0.570822	0.276118	0.109079	0.0282401	0.0117434	no	no	yes	WT	no	no	no	yes	no	no	no
640	0.269825	0.103886	0.461747	0.130273	0.0269432	yes	no	no	WT	>= 4 copies	no	no	no	no	no	no
641	0.575752	0.188359	0.0654141	0.150107	0.0103374	no	no	yes	WT	3 copies	no	no	yes	no	no	no
642	0.952234	0.0155319	0.0250532	0.00601064	0.000691489	no	no	no	mono-allelic	no	no	yes	no	no	no	no
643	0.887381	0.0570476	0.039119	0.0135476	0.00166667	no	no	no	WT	no	no	no	yes	no	no	no
644	0.509108	0.217635	0.124189	0.105162	0.0330541	no	no	no	WT	no	no	no	yes	no	no	no
645	0.43218	0.230716	0.226784	0.016814	0.0653201	no	yes	yes	WT	no	no	no	yes	no	no	yes
646	0.290479	0.218368	0.186062	0.20863	0.0198973	no	no	yes	WT	>= 4 copies	no	no	yes	no	no	no
647	0.65946	0.159982	0.068795	0.0855935	0.00447842	no	no	no	WT	3 copies	no	no	yes	no	no	no
648	0.696115	0.117392	0.0673741	0.110216	0.00291367	no	no	no	WT	3 copies	no	no	yes	no	no	yes
649	0.237691	0.253412	0.299966	0.132579	0.0501689	no	no	no	WT	>= 4 copies	no	no	no	no	no	no
650	0.404734	0.463715	0.0590278	0.0169329	0.00457176	no	no	yes	WT	3 copies	no	no	yes	no	no	yes
651	0.385566	0.224434	0.354558	0.0305249	0.00222376	no	no	yes	WT	no	no	no	yes	no	no	yes
652	0.343656	0.43	0.0823229	0.0595208	0.00621875	no	no	no	mono-allelic	3 copies	no	no	yes	no	no	yes
653	0.0981891	0.116957	0.222258	0.538262	0.00494135	yes	no	yes	WT	no	no	no	yes	no	no	no
654	0.59005	0.0940268	0.0437081	0.045453	0.0631208	no	no	yes	WT	no	no	no	yes	no	no	no
655	0.343274	0.555821	0.0528929	0.0368333	0.00607143	no	no	no	WT	no	no	no	yes	no	no	yes
656	0.276587	0.0599279	0.540637	0.118149	0.00112981	no	yes	no	WT	3 copies	no	no	no	yes	no	no
657	0.125117	0.26334	0.549092	0.0608203	0.000693359	no	no	no	WT	no	no	no	no	yes	no	no
658	0.639309	0.0169309	0.327419	0.0148577	0.000609756	no	no	no	WT	no	no	yes	no	no	no	no
659	0.44576	0.204781	0.292178	0.0487427	0.00260234	no	no	no	mono-allelic	no	no	no	yes	no	no	yes
660	0.30078	0.051052	0.428874	0.211844	0.00514851	no	yes	yes	mono-allelic	>= 4 copies	no	no	no	no	no	no
661	0.690817	0.0824359	0.15484	0.06625	0.00209936	no	no	no	WT	no	no	no	yes	no	no	no
662	0.418393	0.115238	0.356458	0.103482	0.00221726	no	no	yes	WT	no	no	no	yes	no	no	yes
663	0.929295	0.0466818	0.0161818	0.00388636	0.00206818	no	no	no	WT	no	no	no	yes	no	no	no
664	0.341117	0.0245333	0.600733	0.0316167	0.000933333	no	yes	no	WT	no	no	yes	no	no	no	no
665	0.810385	0.154573	0.0265385	0.00632479	0.000897436	no	no	no	WT	no	no	no	yes	no	no	no
666	0.552687	0.18216	0.215374	0.0209694	0.0157143	no	no	no	WT	3 copies	no	no	yes	no	no	no
667	0.809444	0.0926923	0.0606838	0.0307906	0.00239316	no	no	yes	WT	3 copies	no	yes	no	no	no	no
668	0.0694671	0.0398824	0.415901	0.47174	0.000721003	no	yes	yes	WT	no	no	no	no	no	no	no
669	0.680581	0.261609	0.0436822	0.0117248	0.000620155	no	no	no	WT	no	no	no	no	no	no	yes
670	0.168125	0.16498	0.519653	0.141984	0.00127976	no	no	yes	WT	3 copies	no	no	yes	yes	no	no
671	0.0245503	0.160106	0.438538	0.375423	0.000469577	yes	no	yes	WT	no	yes	no	no	no	no	yes
672	0.902139	0.0210567	0.0600773	0.015	0.000902062	no	no	no	WT	no	no	yes	no	no	no	no
673	0.762677	0.0366814	0.148673	0.0474779	0.00119469	no	no	no	WT	no	no	yes	no	no	no	no
674	0.379041	0.359149	0.240581	0.0158243	0.00224324	no	no	no	WT	no	no	no	no	no	no	no
675	0.535884	0.382403	0.046837	0.025221	0.00515193	no	no	no	WT	no	no	no	yes	no	no	no
676	0.456073	0.22149	0.261717	0.0506566	0.00145202	no	no	no	WT	3 copies	no	no	yes	no	no	yes
677	0.391746	0.124786	0.324573	0.127525	0.0105779	yes	no	yes	mono-allelic	no	no	yes	no	no	no	no
678	0.533185	0.113376	0.307978	0.0418949	0.00175159	no	no	no	WT	no	no	no	yes	no	no	yes
679	0.215206	0.0448626	0.629725	0.0713599	0.0209753	no	yes	yes	mono-allelic	no	no	yes	no	no	no	no
680	0.353903	0.0800833	0.544958	0.017625	0.000569444	no	yes	yes	WT	3 copies	no	no	no	no	yes	no
681	0.11989	0.096829	0.43739	0.315377	0.00828125	no	yes	yes	WT	3 copies	yes	no	no	no	yes	yes
682	0.237083	0.024362	0.520534	0.215286	0.00153646	no	yes	no	WT	no	no	yes	no	no	no	yes
683	0.348798	0.180152	0.444544	0.0166575	0.00421271	no	no	no	WT	3 copies	no	no	no	no	no	no
684	0.17913	0.0912543	0.274804	0.151451	0.193507	yes	no	yes	WT	>= 4 copies	no	no	no	no	no	no
685	0.429005	0.374064	0.0596209	0.0480806	0.0032109	no	no	no	WT	no	no	no	yes	yes	no	yes
686	0.427462	0.24859	0.259692	0.054859	0.00162821	no	no	no	WT	no	no	no	yes	no	no	no
687	0.344531	0.458163	0.0619184	0.124663	0.0017551	no	no	no	WT	3 copies	no	no	yes	no	no	yes
688	0.781644	0.0528829	0.145901	0.0170946	0.000743243	yes	no	yes	mono-allelic	no	no	no	yes	yes	no	yes
689	0.919149	0.0258505	0.0415722	0.0112629	0.000902062	no	no	no	WT	no	no	yes	no	no	no	yes
690	0.479442	0.03	0.467194	0.0217986	0.000467626	no	no	no	WT	3 copies	no	no	no	no	no	no
691	0.370944	0.0739668	0.273954	0.253431	0.0125383	no	no	yes	WT	no	no	no	yes	yes	no	no
692	0.121056	0.0430828	0.290405	0.542382	0.000751689	yes	no	yes	mono-allelic	no	no	no	no	no	yes	no
693	0.814979	0.082605	0.0340336	0.00922269	0.0422479	no	no	yes	mono-allelic	no	no	no	yes	no	no	no
694	0.0537426	0.0157249	0.34071	0.587825	0.000828402	yes	no	no	WT	no	no	no	no	no	no	no
695	0.755717	0.183392	0.0382867	0.00987762	0.00356643	no	no	yes	WT	no	no	no	yes	no	no	no
696	0.426553	0.467411	0.0848669	0.0151775	0.00386095	no	no	no	WT	no	no	no	yes	no	no	no
697	0.537366	0.0392748	0.371622	0.0476908	0.00185115	no	no	no	WT	3 copies	no	no	no	yes	no	no
698	0.0810424	0.249947	0.530945	0.129214	0.00206714	yes	no	yes	WT	no	no	no	yes	no	yes	no
699	0.112383	0.0684018	0.279648	0.521114	0.00828446	yes	no	yes	WT	no	no	no	no	yes	no	no
700	0.102605	0.0306185	0.415706	0.379765	0.00256098	yes	no	no	WT	no	no	no	no	yes	no	no
701	0.193185	0.121647	0.399008	0.247391	0.0246825	no	no	yes	mono-allelic	3 copies	no	no	yes	no	no	no
702	0.765472	0.186748	0.028549	0.0141958	0.00270979	no	no	no	WT	no	no	no	yes	no	no	no
703	0.265585	0.0314303	0.381231	0.317973	0.00130597	yes	no	no	WT	no	no	no	yes	yes	no	no
704	0.380214	0.128086	0.421729	0.0397857	0.00888571	no	no	yes	WT	no	no	yes	no	no	no	yes
705	0.59732	0.260778	0.106557	0.0322156	0.00112275	no	no	yes	mono-allelic	no	no	no	yes	no	no	no
706	0.0975833	0.134173	0.220583	0.545032	0.00108974	yes	no	yes	WT	3 copies	no	no	no	yes	no	no
707	0.127301	0.183702	0.264417	0.327205	0.0117994	yes	yes	yes	WT	3 copies	yes	no	yes	no	yes	no
708	0.24475	0.570679	0.0559405	0.105321	0.0148571	no	no	yes	WT	no	no	no	yes	no	no	no
709	0.249991	0.295951	0.264375	0.172745	0.00778986	no	yes	yes	mono-allelic	no	no	no	yes	no	no	no
710	0.0981116	0.171055	0.215968	0.333192	0.170282	yes	yes	yes	WT	no	no	no	yes	no	no	no
711	0.174925	0.382096	0.232622	0.187472	0.0155733	no	no	yes	WT	no	no	no	no	no	no	no
712	0.773784	0.0202703	0.184752	0.0197748	0.000608108	no	no	no	WT	no	no	no	no	no	no	no
713	0.675074	0.258463	0.0405926	0.0223519	0.00127778	no	no	no	WT	no	no	no	yes	no	no	no
714	0.744699	0.16738	0.0276807	0.0197892	0.00305723	no	no	no	WT	no	no	no	yes	no	no	yes
715	0.456741	0.0683703	0.424304	0.0467563	0.00183544	no	no	no	WT	no	no	yes	no	no	no	yes
716	0.202679	0.11417	0.37116	0.0377547	0.191349	no	yes	yes	bi-allelic	no	no	no	yes	no	no	no
717	0.0648214	0.0399675	0.478393	0.331648	0.0802354	yes	no	yes	WT	>= 4 copies	no	no	no	yes	no	no
718	0.542118	0.0313168	0.374752	0.0478053	0.00167939	no	no	no	WT	no	no	yes	no	no	no	no
719	0.486457	0.221657	0.222071	0.0646714	0.00115714	no	no	no	WT	no	no	no	no	no	no	yes
720	0.258221	0.357074	0.140107	0.0326639	0.00570492	no	no	no	WT	no	no	no	yes	no	no	yes
721	0.271026	0.374423	0.0417216	0.301584	0.00254579	no	yes	yes	WT	no	no	no	yes	no	no	no
722	0.164267	0.0661315	0.591099	0.163362	0.0103987	no	no	yes	bi-allelic	no	no	yes	no	no	yes	no
723	0.41287	0.303489	0.0781304	0.0855217	0.00497826	no	no	yes	mono-allelic	3 copies	no	no	yes	no	no	no
724	0.918688	0.0471782	0.0239356	0.0085396	0.000792079	no	no	no	WT	no	no	yes	no	no	no	no
725	0.360671	0.0637121	0.0650541	0.409372	0.0380952	no	no	yes	WT	3 copies	no	no	no	yes	no	no
726	0.773191	0.120285	0.053374	0.024939	0.0189837	no	no	no	WT	no	no	no	yes	no	no	no
727	0.224752	0.0310496	0.281431	0.253416	0.0443702	yes	no	no	WT	no	no	no	no	yes	no	no
728	0.315998	0.512356	0.0967308	0.0698678	0.00198317	no	no	no	WT	no	no	no	yes	no	no	yes
729	0.175757	0.179921	0.183927	0.450765	0.00129338	yes	yes	yes	WT	no	no	no	yes	no	no	no
730	0.575041	0.176381	0.0720856	0.17145	0.00233425	yes	no	no	WT	no	no	no	yes	no	no	no
731	0.850491	0.0170794	0.112897	0.0178037	0.000981308	no	no	no	WT	no	no	yes	no	no	no	no
732	0.442052	0.0878358	0.174254	0.292289	0.00120647	yes	no	yes	WT	3 copies	no	no	yes	no	no	no
733	0.173512	0.50282	0.144844	0.174429	0.00163495	no	no	no	WT	3 copies	no	no	yes	no	no	no
734	0.378441	0.122204	0.268065	0.105497	0.118011	no	no	no	WT	no	no	no	no	no	no	no
735	0.428069	0.48849	0.0429703	0.0226238	0.00418317	no	no	no	WT	no	no	no	yes	no	no	yes
736	0.368726	0.458095	0.052949	0.0867718	0.0102549	no	no	no	WT	no	no	no	yes	no	no	no
737	0.483319	0.461208	0.0223056	0.00783333	0.000833333	no	no	no	WT	no	no	yes	no	no	no	yes
738	0.0618178	0.0388342	0.0953109	0.75734	0.0372453	yes	no	yes	mono-allelic	no	yes	no	no	no	yes	no
739	0.396225	0.350765	0.084598	0.104029	0.00209804	no	no	yes	WT	3 copies	no	no	yes	no	no	yes
740	0.366663	0.334064	0.176145	0.113202	0.00268473	no	no	yes	WT	no	no	no	yes	no	no	yes
741	0.514341	0.200051	0.219037	0.0368243	0.0148986	no	no	no	WT	no	no	no	yes	no	no	no
742	0.274935	0.0177742	0.683516	0.0215323	0.000806452	no	no	no	WT	no	no	no	no	no	no	no
743	0.273483	0.189726	0.380622	0.147973	0.00373134	no	no	no	WT	3 copies	no	no	no	yes	no	no
744	0.833548	0.0182857	0.11819	0.0271667	0.00138095	no	no	no	WT	no	no	yes	no	no	no	no
745	0.0773845	0.0282353	0.789758	0.0975315	0.0032563	no	yes	yes	WT	no	no	no	no	yes	no	no
746	0.86181	0.0786429	0.0390476	0.017	0.00142857	no	no	no	WT	no	no	no	no	no	no	yes
747	0.318902	0.0523415	0.301244	0.265232	0.0156585	no	no	yes	WT	3 copies	yes	no	no	no	yes	no
748	0.826981	0.0332547	0.107146	0.0296462	0.00148585	no	no	no	WT	3 copies	no	yes	no	no	no	no
749	0.582126	0.378278	0.0219162	0.011018	0.00374251	no	no	yes	WT	no	no	no	yes	no	no	no
750	0.848531	0.081864	0.0483772	0.0148465	0.00453947	no	no	no	WT	no	no	no	yes	no	no	no
751	0.353506	0.0238961	0.594205	0.0256981	0.00103896	no	yes	no	mono-allelic	no	no	no	no	no	no	no
752	0.770583	0.104417	0.0998125	0.0184375	0.00283333	no	no	no	WT	no	no	no	no	no	no	no

## Sheet: Figure 3b
MAF/MAF translocations	CN-SIG4/5 contribution
neg	0.431493
neg	0.299185
neg	0.0507087
neg	0.0182581
neg	0.247676
neg	0.538866
neg	0.473642
neg	0.235626
neg	0.149136
neg	0.107022
neg	0.0133182
neg	0.265679
neg	0.189425
neg	0.0432059
neg	0.0571134
neg	0.209889
neg	0.316408
neg	0.0570625
neg	0.0615977
neg	0.0381928
neg	0.0258796
neg	0.520659
neg	0.0230983
neg	0.458034
neg	0.150461
neg	0.447012
neg	0.162487
neg	0.200016
neg	0.036808
neg	0.0632727
neg	0.393097
neg	0.0615608
neg	0.35788
neg	0.020119
neg	0.112901
neg	0.0452254
neg	0.186071
neg	0.499586
neg	0.228439
neg	0.136421
neg	0.012459
neg	0.351809
neg	0.622873
neg	0.109357
neg	0.107654
neg	0.269937
neg	0.187435
neg	0.346044
neg	0.0335398
neg	0.0677451
neg	0.0314031
neg	0.125888
neg	0.598081
neg	0.173344
neg	0.00779255
neg	0.161165
neg	0.0268898
neg	0.0488953
neg	0.246599
neg	0.0141667
neg	0.521018
neg	0.114366
neg	0.192538
neg	0.263972
neg	0.04978
neg	0.137932
neg	0.020578
neg	0.326722
neg	0.0361739
neg	0.151466
neg	0.298151
neg	0.0498494
neg	0.0451708
neg	0.128729
neg	0.51157
neg	0.305982
neg	0.061481
neg	0.0307286
neg	0.0616857
neg	0.0282379
neg	0.00989316
neg	0.315107
neg	0.3877
neg	0.0295561
neg	0.0282658
neg	0.239253
neg	0.311689
neg	0.0425124
neg	0.171951
neg	0.124216
neg	0.126154
neg	0.100056
neg	0.028787
neg	0.0226214
neg	0.0350833
neg	0.12245
neg	0.497611
neg	0.0331724
neg	0.0334624
neg	0.0197269
neg	0.0639216
neg	0.0531911
neg	0.304977
neg	0.171152
neg	0.0153103
neg	0.098639
neg	0.241224
neg	0.278546
neg	0.0147704
neg	0.0946645
neg	0.0312963
neg	0.165146
neg	0.0322458
neg	0.0182143
neg	0.376274
neg	0.292032
neg	0.424973
neg	0.0307474
neg	0.013943
neg	0.0364455
neg	0.0256804
neg	0.0613636
neg	0.228678
neg	0.175467
neg	0.0146076
neg	0.0365517
neg	0.147336
neg	0.0096875
neg	0.0471369
neg	0.0217351
neg	0.0369915
neg	0.049256
neg	0.00816964
neg	0.0250521
neg	0.0795745
neg	0.0174805
neg	0.363516
neg	0.00838362
neg	0.604851
neg	0.14435
neg	0.142963
neg	0.578598
neg	0.0103464
neg	0.0316935
neg	0.0852138
neg	0.142192
neg	0.131195
neg	0.227576
neg	0.326948
neg	0.0159152
neg	0.157382
neg	0.0204303
neg	0.00587379
neg	0.0687573
neg	0.0482724
neg	0.348583
neg	0.0311257
neg	0.0189563
neg	0.284632
neg	0.0251914
neg	0.400591
neg	0.125584
neg	0.44892
neg	0.381631
neg	0.5325
neg	0.0302738
neg	0.170268
neg	0.426223
neg	0.0135577
neg	0.0995182
neg	0.462411
neg	0.104375
neg	0.026784
neg	0.132949
neg	0.0480474
neg	0.625298
neg	0.056523
neg	0.0136496
neg	0.184375
neg	0.209427
neg	0.0186422
neg	0.430567
neg	0.19351
neg	0.0348088
neg	0.0230078
neg	0.0611203
neg	0.19616
neg	0.062789
neg	0.0289773
neg	0.0497316
neg	0.0485921
neg	0.118388
neg	0.0374856
neg	0.115081
neg	0.0984982
neg	0.00685841
neg	0.297226
neg	0.143064
neg	0.0191159
neg	0.023838
neg	0.153578
neg	0.0397798
neg	0.526408
neg	0.015
neg	0.00577273
neg	0.0260985
neg	0.0662845
neg	0.049848
neg	0.0471129
neg	0.0124766
neg	0.03
neg	0.103819
neg	0.609098
neg	0.0214953
neg	0.386974
neg	0.0404713
neg	0.0242928
neg	0.0686913
neg	0.485355
neg	0.00933628
neg	0.010122
neg	0.0482343
neg	0.215583
neg	0.0383689
neg	0.257075
neg	0.417521
neg	0.349194
neg	0.0179948
neg	0.0232828
neg	0.201098
neg	0.0593199
neg	0.0186598
neg	0.12742
neg	0.016125
neg	0.222134
neg	0.0517638
neg	0.186553
neg	0.0175442
neg	0.506309
neg	0.0171065
neg	0.0259204
neg	0.226661
neg	0.528971
neg	0.0225885
neg	0.274454
neg	0.186681
neg	0.0978655
neg	0.0168648
neg	0.120918
neg	0.0129427
neg	0.0462621
neg	0.0168301
neg	0.391974
neg	0.217958
neg	0.0607988
neg	0.0451293
neg	0.564424
neg	0.223088
neg	0.0195551
neg	0.0662591
neg	0.134154
neg	0.253183
neg	0.559023
neg	0.0200472
neg	0.107063
neg	0.0186111
neg	0.0196667
neg	0.0265476
neg	0.296816
neg	0.0504533
neg	0.533234
neg	0.174028
neg	0.0351545
neg	0.0472863
neg	0.0319853
neg	0.00154545
neg	0.31757
neg	0.346565
neg	0.105874
neg	0.126131
neg	0.155571
neg	0.565326
neg	0.0084879
neg	0.0379697
neg	0.0326667
neg	0.050589
neg	0.149261
neg	0.0142708
neg	0.0593934
neg	0.13802
neg	0.0151531
neg	0.305791
neg	0.239419
neg	0.231093
neg	0.241642
neg	0.247183
neg	0.015162
neg	0.0100202
neg	0.0128365
neg	0.0170952
neg	0.182732
neg	0.107559
neg	0.698254
neg	0.104574
neg	0.0025
neg	0.0218134
neg	0.0698882
neg	0.0505567
neg	0.0460968
neg	0.016849
neg	0.177088
neg	0.195328
neg	0.220714
neg	0.00508065
neg	0.00944175
neg	0.0360386
neg	0.190616
neg	0.0361818
neg	0.0156061
neg	0.349476
neg	0.112368
neg	0.0105102
neg	0.095777
neg	0.403083
neg	0.395084
neg	0.0180978
neg	0.154595
neg	0.259489
neg	0.429462
neg	0.0188874
neg	0.0544809
neg	0.298563
neg	0.0974677
neg	0.0268159
neg	0.123543
neg	0.0649625
neg	0.123249
neg	0.180309
neg	0.0338462
neg	0.496067
neg	0.0030618
neg	0.101782
neg	0.291306
neg	0.0752966
neg	0.0539052
neg	0.0125505
neg	0.0592949
neg	0.0390421
neg	0.0342857
neg	0.304372
neg	0.0486135
neg	0.0294307
neg	0.0427727
neg	0.0387205
neg	0.179709
neg	0.293134
neg	0.0473221
neg	0.556914
neg	0.0238178
neg	0.161569
neg	0.0319798
neg	0.0657624
neg	0.15979
neg	0.160059
neg	0.0593045
neg	0.19833
neg	0.204011
neg	0.221812
neg	0.0267444
neg	0.0439583
neg	0.294968
neg	0.0459524
neg	0.0115302
neg	0.00928309
neg	0.194146
neg	0.0311081
neg	0.522218
neg	0.172749
neg	0.164799
neg	0.092684
neg	0.00945876
neg	0.244855
neg	0.0218182
neg	0.02
neg	0.0658886
neg	0.21611
neg	0.0658333
neg	0.0815719
neg	0.0612825
neg	0.759644
neg	0.0111215
neg	0.0354167
neg	0.266603
neg	0.41614
neg	0.0916582
neg	0.531933
neg	0.00838362
neg	0.0545082
neg	0.394293
neg	0.0274556
neg	0.0183266
neg	0.0381692
neg	0.0475342
neg	0.0125463
neg	0.0306452
neg	0.0179821
neg	0.346916
neg	0.030314
neg	0.0382891
neg	0.286791
neg	0.123442
neg	0.0140748
neg	0.152368
neg	0.501649
neg	0.293262
neg	0.355296
neg	0.117039
neg	0.145173
neg	0.210142
neg	0.122237
neg	0.0555819
neg	0.00147727
neg	0.0268243
neg	0.115811
neg	0.347318
neg	0.0273153
neg	0.119328
neg	0.469547
neg	0.0303906
neg	0.0986283
neg	0.00730769
neg	0.0268848
neg	0.736959
neg	0.0186842
neg	0.0141393
neg	0.0796658
neg	0.0923783
neg	0.249205
neg	0.265138
neg	0.153634
neg	0.225571
neg	0.130862
neg	0.330188
neg	0.038066
neg	0.0345161
neg	0.0592365
neg	0.0111491
neg	0.309788
neg	0.010232
neg	0.234346
neg	0.201267
neg	0.0195463
neg	0.018685
neg	0.254916
neg	0.0208913
neg	0.00917526
neg	0.0744864
neg	0.0358939
neg	0.41784
neg	0.0240945
neg	0.362469
neg	0.00202247
neg	0.0664967
neg	0.416496
neg	0.0970203
neg	0.0468478
neg	0.48166
neg	0.0580315
neg	0.442463
neg	0.0357707
neg	0.152489
neg	0.304135
neg	0.0664024
neg	0.0263836
neg	0.0507635
neg	0.273925
neg	0.577128
neg	0.111094
neg	0.0966713
neg	0.0996507
neg	0.126282
neg	0.392968
neg	0.0125946
neg	0.282273
neg	0.217437
neg	0.106888
neg	0.134527
neg	0.00712766
neg	0.0266029
neg	0.0347799
neg	0.00145455
neg	0.148954
neg	0.0207474
neg	0.552797
neg	0.0348963
neg	0.323748
neg	0.444991
neg	0.00548387
neg	0.0931218
neg	0.096321
neg	0.0164851
neg	0.103547
neg	0.0143243
neg	0.169156
neg	0.00743056
neg	0.0276724
neg	0.0919307
neg	0.0341396
neg	0.497982
neg	0.0567453
neg	0.27692
neg	0.12881
neg	0.644724
neg	0.0373261
neg	0.0244565
neg	0.0269333
neg	0.30122
neg	0.421431
neg	0.0120103
neg	0.327811
neg	0.41472
neg	0.351958
neg	0.136756
neg	0.0224612
neg	0.177817
neg	0.179357
neg	0.620961
neg	0.0219901
neg	0.301889
neg	0.0846981
neg	0.564805
neg	0.025
neg	0.278526
neg	0.151101
neg	0.02
neg	0.0268519
neg	0.0777717
neg	0.044629
neg	0.0244841
neg	0.0169467
neg	0.0242627
neg	0.0706593
neg	0.0969482
neg	0.00997525
neg	0.153402
neg	0.135354
neg	0.02546
neg	0.029527
neg	0.152965
neg	0.121134
neg	0.079532
neg	0.0406915
neg	0.11349
neg	0.45771
neg	0.214608
neg	0.0409615
neg	0.0227991
neg	0.0583159
neg	0.4055
neg	0.0142892
neg	0.00170455
neg	0.00179545
neg	0.0270652
neg	0.176128
neg	0.0891793
neg	0.350696
neg	0.0144213
neg	0.0958429
neg	0.0297596
neg	0.143237
neg	0.565413
neg	0.0221429
neg	0.06
neg	0.338674
neg	0.0350223
neg	0.0229899
neg	0.497987
neg	0.0680409
neg	0.012094
neg	0.0341327
neg	0.0333059
neg	0.203122
neg	0.0812025
neg	0.0642867
neg	0.119784
neg	0.315819
neg	0.234731
neg	0.013067
neg	0.426814
neg	0.0509026
neg	0.27483
neg	0.0328571
neg	0.135584
neg	0.134736
neg	0.257896
neg	0.475178
neg	0.0266463
neg	0.077749
neg	0.364837
neg	0.116389
neg	0.0948729
neg	0.496973
neg	0.179657
neg	0.0399836
neg	0.157216
neg	0.160445
neg	0.00670213
neg	0.0152143
neg	0.138216
neg	0.0821341
neg	0.228527
neg	0.0900719
neg	0.113129
neg	0.182748
neg	0.0215046
neg	0.0327486
neg	0.0657396
neg	0.543204
neg	0.108574
neg	0.0429048
neg	0.119279
neg	0.0615137
neg	0.0154675
neg	0.051345
neg	0.216993
neg	0.0683494
neg	0.105699
neg	0.00595455
neg	0.03255
neg	0.00722222
neg	0.0366837
neg	0.0331838
neg	0.472461
neg	0.012345
neg	0.143264
neg	0.0159021
neg	0.0486726
neg	0.0180676
neg	0.0303729
neg	0.0521086
neg	0.138103
neg	0.0436465
neg	0.0923352
neg	0.0181944
neg	0.216823
neg	0.0208702
neg	0.344957
neg	0.0512915
neg	0.0564872
neg	0.126418
neg	0.0178378
neg	0.0121649
neg	0.0222662
neg	0.265969
neg	0.543133
neg	0.0514706
neg	0.588654
neg	0.0134441
neg	0.0190385
neg	0.049542
neg	0.131281
neg	0.529399
neg	0.382326
neg	0.272073
neg	0.0169056
neg	0.319279
neg	0.0486714
neg	0.0333383
neg	0.546122
neg	0.120179
neg	0.180534
neg	0.503474
neg	0.203045
neg	0.0203829
neg	0.0236296
neg	0.0228464
neg	0.0485918
neg	0.229104
neg	0.411883
neg	0.0494847
neg	0.0658286
neg	0.0383689
neg	0.30413
neg	0.173761
neg	0.0905
neg	0.00933168
neg	0.447468
neg	0.0439228
neg	0.297786
neg	0.071851
neg	0.452058
neg	0.173785
neg	0.018785
neg	0.293495
neg	0.176064
neg	0.223508
neg	0.0268069
neg	0.0970267
neg	0.00866667
neg	0.106127
neg	0.115887
neg	0.051723
neg	0.0223387
neg	0.151704
neg	0.0285476
neg	0.100788
neg	0.0184286
neg	0.0311321
neg	0.0147605
neg	0.019386
neg	0.026737
neg	0.0212708
pos	0.0365882
pos	0.206503
pos	0.243306
pos	0.369759
pos	0.0793306
pos	0.500756
pos	0.0293974
pos	0.694692
pos	0.0283152
pos	0.0617742
pos	0.770711
pos	0.3425
pos	0.36553
pos	0.0784
pos	0.245062
pos	0.479566
pos	0.0202105
pos	0.159052
pos	0.394255
pos	0.0343945
pos	0.462207
pos	0.292889
pos	0.231448
pos	0.0242724
pos	0.173776
pos	0.517062
pos	0.228337
pos	0.0303398
pos	0.013634
pos	0.0829861
pos	0.0352273
pos	0.05028
pos	0.126596
pos	0.234922
pos	0.54777
pos	0.375893
pos	0.323658
pos	0.339004
pos	0.794585
pos	0.28089

## Sheet: Figure 3c
APOBEC activity	CN-SIG4/5 contribution
low	0.431493
low	0.299185
low	0.0507087
low	0.0182581
low	0.247676
low	0.538866
low	0.235626
low	0.149136
low	0.0365882
low	0.107022
low	0.0133182
low	0.265679
low	0.189425
low	0.0432059
low	0.0571134
low	0.209889
low	0.316408
low	0.0570625
low	0.0615977
low	0.0381928
low	0.0258796
low	0.520659
low	0.0230983
low	0.458034
low	0.150461
low	0.447012
low	0.162487
low	0.200016
low	0.036808
low	0.0632727
low	0.393097
low	0.0615608
low	0.35788
low	0.020119
low	0.112901
low	0.369759
low	0.0452254
low	0.186071
low	0.499586
low	0.228439
low	0.136421
low	0.012459
low	0.351809
low	0.622873
low	0.109357
low	0.107654
low	0.269937
low	0.187435
low	0.346044
low	0.0335398
low	0.0677451
low	0.0314031
low	0.125888
low	0.500756
low	0.598081
low	0.173344
low	0.00779255
low	0.161165
low	0.0268898
low	0.0488953
low	0.246599
low	0.0141667
low	0.521018
low	0.114366
low	0.192538
low	0.263972
low	0.04978
low	0.137932
low	0.020578
low	0.326722
low	0.0361739
low	0.151466
low	0.298151
low	0.0498494
low	0.0451708
low	0.128729
low	0.305982
low	0.061481
low	0.0307286
low	0.0616857
low	0.0282379
low	0.00989316
low	0.315107
low	0.3877
low	0.0295561
low	0.0282658
low	0.239253
low	0.311689
low	0.0425124
low	0.171951
low	0.124216
low	0.126154
low	0.100056
low	0.028787
low	0.0226214
low	0.0350833
low	0.12245
low	0.497611
low	0.0331724
low	0.0334624
low	0.0197269
low	0.0639216
low	0.0531911
low	0.304977
low	0.171152
low	0.0153103
low	0.098639
low	0.241224
low	0.278546
low	0.0147704
low	0.0946645
low	0.0312963
low	0.165146
low	0.0322458
low	0.0182143
low	0.376274
low	0.292032
low	0.424973
low	0.0307474
low	0.013943
low	0.0364455
low	0.0256804
low	0.0613636
low	0.228678
low	0.175467
low	0.0146076
low	0.0365517
low	0.147336
low	0.0096875
low	0.0471369
low	0.0217351
low	0.0369915
low	0.049256
low	0.00816964
low	0.0250521
low	0.0795745
low	0.0174805
low	0.363516
low	0.00838362
low	0.604851
low	0.14435
low	0.142963
low	0.3425
low	0.578598
low	0.0103464
low	0.0316935
low	0.0852138
low	0.142192
low	0.131195
low	0.227576
low	0.157382
low	0.0204303
low	0.00587379
low	0.0687573
low	0.0482724
low	0.348583
low	0.0311257
low	0.0189563
low	0.284632
low	0.0251914
low	0.400591
low	0.125584
low	0.44892
low	0.381631
low	0.5325
low	0.0302738
low	0.170268
low	0.426223
low	0.0135577
low	0.0995182
low	0.462411
low	0.104375
low	0.026784
low	0.132949
low	0.0480474
low	0.625298
low	0.056523
low	0.0136496
low	0.184375
low	0.209427
low	0.0186422
low	0.430567
low	0.19351
low	0.0348088
low	0.0230078
low	0.0611203
low	0.19616
low	0.0289773
low	0.0497316
low	0.0485921
low	0.118388
low	0.0374856
low	0.0984982
low	0.00685841
low	0.297226
low	0.143064
low	0.0191159
low	0.023838
low	0.153578
low	0.0397798
low	0.526408
low	0.015
low	0.00577273
low	0.0260985
low	0.0662845
low	0.049848
low	0.0471129
low	0.0124766
low	0.03
low	0.103819
low	0.609098
low	0.0214953
low	0.386974
low	0.0404713
low	0.0242928
low	0.0686913
low	0.485355
low	0.00933628
low	0.010122
low	0.0482343
low	0.215583
low	0.0383689
low	0.257075
low	0.417521
low	0.0202105
low	0.349194
low	0.0179948
low	0.0232828
low	0.201098
low	0.0593199
low	0.0186598
low	0.12742
low	0.016125
low	0.222134
low	0.0517638
low	0.186553
low	0.0175442
low	0.506309
low	0.0171065
low	0.0259204
low	0.226661
low	0.528971
low	0.0225885
low	0.274454
low	0.186681
low	0.0978655
low	0.0168648
low	0.120918
low	0.0129427
low	0.0462621
low	0.0168301
low	0.391974
low	0.217958
low	0.0451293
low	0.564424
low	0.223088
low	0.0195551
low	0.0662591
low	0.134154
low	0.253183
low	0.559023
low	0.0200472
low	0.107063
low	0.0186111
low	0.0196667
low	0.0265476
low	0.296816
low	0.0504533
low	0.394255
low	0.533234
low	0.0343945
low	0.174028
low	0.0351545
low	0.0472863
low	0.0319853
low	0.00154545
low	0.31757
low	0.346565
low	0.105874
low	0.155571
low	0.565326
low	0.0084879
low	0.0379697
low	0.0326667
low	0.050589
low	0.149261
low	0.0142708
low	0.0593934
low	0.13802
low	0.0151531
low	0.305791
low	0.239419
low	0.231093
low	0.241642
low	0.247183
low	0.015162
low	0.0100202
low	0.0128365
low	0.0170952
low	0.182732
low	0.107559
low	0.698254
low	0.104574
low	0.0025
low	0.0218134
low	0.0698882
low	0.0505567
low	0.0460968
low	0.016849
low	0.177088
low	0.195328
low	0.00508065
low	0.00944175
low	0.0360386
low	0.190616
low	0.0361818
low	0.0156061
low	0.349476
low	0.112368
low	0.0105102
low	0.095777
low	0.403083
low	0.395084
low	0.0180978
low	0.154595
low	0.259489
low	0.429462
low	0.0188874
low	0.0544809
low	0.298563
low	0.0974677
low	0.0268159
low	0.123543
low	0.0649625
low	0.123249
low	0.180309
low	0.0338462
low	0.496067
low	0.0030618
low	0.101782
low	0.291306
low	0.0752966
low	0.0539052
low	0.0125505
low	0.0592949
low	0.0390421
low	0.0342857
low	0.304372
low	0.0486135
low	0.0294307
low	0.0427727
low	0.0387205
low	0.179709
low	0.293134
low	0.0473221
low	0.0238178
low	0.161569
low	0.0319798
low	0.0657624
low	0.15979
low	0.160059
low	0.0593045
low	0.19833
low	0.204011
low	0.221812
low	0.0267444
low	0.0439583
low	0.294968
low	0.0459524
low	0.0115302
low	0.00928309
low	0.194146
low	0.0311081
low	0.522218
low	0.172749
low	0.164799
low	0.092684
low	0.00945876
low	0.244855
low	0.0218182
low	0.02
low	0.0658886
low	0.21611
low	0.0658333
low	0.0815719
low	0.0612825
low	0.759644
low	0.0111215
low	0.0354167
low	0.266603
low	0.41614
low	0.531933
low	0.00838362
low	0.0545082
low	0.394293
low	0.0274556
low	0.0183266
low	0.0381692
low	0.0475342
low	0.0125463
low	0.0306452
low	0.0179821
low	0.346916
low	0.030314
low	0.0382891
low	0.286791
low	0.123442
low	0.0140748
low	0.152368
low	0.501649
low	0.293262
low	0.355296
low	0.117039
low	0.145173
low	0.122237
low	0.00147727
low	0.0268243
low	0.115811
low	0.0273153
low	0.119328
low	0.0303906
low	0.00730769
low	0.0268848
low	0.736959
low	0.0186842
low	0.0141393
low	0.0796658
low	0.0923783
low	0.249205
low	0.265138
low	0.153634
low	0.225571
low	0.130862
low	0.330188
low	0.038066
low	0.0345161
low	0.0592365
low	0.0111491
low	0.309788
low	0.010232
low	0.234346
low	0.201267
low	0.0195463
low	0.018685
low	0.254916
low	0.0208913
low	0.00917526
low	0.0744864
low	0.0358939
low	0.41784
low	0.0240945
low	0.362469
low	0.00202247
low	0.0664967
low	0.416496
low	0.0970203
low	0.0468478
low	0.0829861
low	0.48166
low	0.0580315
low	0.442463
low	0.0357707
low	0.152489
low	0.0352273
low	0.304135
low	0.0664024
low	0.0263836
low	0.0507635
low	0.273925
low	0.577128
low	0.111094
low	0.0966713
low	0.0996507
low	0.126282
low	0.392968
low	0.0125946
low	0.282273
low	0.217437
low	0.106888
low	0.134527
low	0.00712766
low	0.0266029
low	0.0347799
low	0.00145455
low	0.148954
low	0.0207474
low	0.552797
low	0.0348963
low	0.323748
low	0.00548387
low	0.0931218
low	0.096321
low	0.0164851
low	0.103547
low	0.0143243
low	0.169156
low	0.00743056
low	0.0276724
low	0.0919307
low	0.0341396
low	0.497982
low	0.0567453
low	0.27692
low	0.12881
low	0.234922
low	0.644724
low	0.0373261
low	0.0244565
low	0.0269333
low	0.30122
low	0.421431
low	0.0120103
low	0.327811
low	0.41472
low	0.351958
low	0.136756
low	0.0224612
low	0.177817
low	0.179357
low	0.620961
low	0.0219901
low	0.301889
low	0.0846981
low	0.564805
low	0.025
low	0.278526
low	0.151101
low	0.02
low	0.0268519
low	0.0777717
low	0.044629
low	0.0244841
low	0.0169467
low	0.0242627
low	0.0706593
low	0.0969482
low	0.00997525
low	0.153402
low	0.135354
low	0.02546
low	0.029527
low	0.152965
low	0.121134
low	0.079532
low	0.0406915
low	0.11349
low	0.45771
low	0.214608
low	0.0409615
low	0.0227991
low	0.0583159
low	0.4055
low	0.0142892
low	0.00170455
low	0.00179545
low	0.0270652
low	0.176128
low	0.0891793
low	0.350696
low	0.0144213
low	0.0958429
low	0.0297596
low	0.143237
low	0.565413
low	0.0221429
low	0.06
low	0.338674
low	0.0350223
low	0.0229899
low	0.497987
low	0.0680409
low	0.012094
low	0.0341327
low	0.0333059
low	0.203122
low	0.0812025
low	0.0642867
low	0.119784
low	0.315819
low	0.234731
low	0.426814
low	0.0509026
low	0.27483
low	0.0328571
low	0.135584
low	0.134736
low	0.257896
low	0.475178
low	0.0266463
low	0.077749
low	0.364837
low	0.116389
low	0.0948729
low	0.496973
low	0.179657
low	0.0399836
low	0.157216
low	0.160445
low	0.00670213
low	0.0152143
low	0.138216
low	0.0821341
low	0.228527
low	0.0900719
low	0.113129
low	0.182748
low	0.0215046
low	0.0327486
low	0.0657396
low	0.543204
low	0.108574
low	0.0429048
low	0.119279
low	0.0615137
low	0.0154675
low	0.051345
low	0.216993
low	0.0683494
low	0.105699
low	0.00595455
low	0.03255
low	0.00722222
low	0.0366837
low	0.0331838
low	0.472461
low	0.012345
low	0.143264
low	0.375893
low	0.0159021
low	0.0486726
low	0.0180676
low	0.0303729
low	0.0521086
low	0.138103
low	0.0436465
low	0.0923352
low	0.216823
low	0.0208702
low	0.344957
low	0.0512915
low	0.0564872
low	0.126418
low	0.0178378
low	0.0121649
low	0.0222662
low	0.265969
low	0.0514706
low	0.588654
low	0.0134441
low	0.0190385
low	0.049542
low	0.529399
low	0.382326
low	0.272073
low	0.0169056
low	0.319279
low	0.0486714
low	0.0333383
low	0.546122
low	0.120179
low	0.180534
low	0.503474
low	0.203045
low	0.0203829
low	0.0236296
low	0.0228464
low	0.0485918
low	0.229104
low	0.411883
low	0.0494847
low	0.0658286
low	0.0383689
low	0.30413
low	0.0905
low	0.00933168
low	0.447468
low	0.0439228
low	0.297786
low	0.071851
low	0.452058
low	0.173785
low	0.018785
low	0.293495
low	0.176064
low	0.223508
low	0.0268069
low	0.0970267
low	0.00866667
low	0.106127
low	0.115887
low	0.051723
low	0.0223387
low	0.151704
low	0.0285476
low	0.100788
low	0.0184286
low	0.0311321
low	0.0147605
low	0.019386
low	0.026737
low	0.0212708
high	0.473642
high	0.206503
high	0.243306
high	0.0793306
high	0.0293974
high	0.51157
high	0.694692
high	0.0283152
high	0.0617742
high	0.770711
high	0.326948
high	0.0159152
high	0.36553
high	0.0784
high	0.062789
high	0.115081
high	0.245062
high	0.479566
high	0.0607988
high	0.159052
high	0.126131
high	0.462207
high	0.220714
high	0.292889
high	0.231448
high	0.0242724
high	0.556914
high	0.173776
high	0.517062
high	0.228337
high	0.0303398
high	0.0916582
high	0.210142
high	0.0555819
high	0.347318
high	0.469547
high	0.0986283
high	0.013634
high	0.05028
high	0.126596
high	0.444991
high	0.54777
high	0.013067
high	0.0181944
high	0.323658
high	0.543133
high	0.131281
high	0.339004
high	0.173761
high	0.794585
high	0.28089

## Sheet: Figure 3d
TP53 inactivation	CN-SIG4/5 contribution
WT	0.431493
WT	0.299185
WT	0.0507087
WT	0.0182581
WT	0.247676
WT	0.538866
WT	0.473642
WT	0.235626
WT	0.149136
WT	0.0365882
WT	0.107022
WT	0.0133182
WT	0.265679
WT	0.189425
WT	0.0432059
WT	0.0571134
WT	0.209889
WT	0.0570625
WT	0.0615977
WT	0.0381928
WT	0.0258796
WT	0.520659
WT	0.0230983
WT	0.458034
WT	0.206503
WT	0.150461
WT	0.447012
WT	0.162487
WT	0.200016
WT	0.243306
WT	0.036808
WT	0.393097
WT	0.0615608
WT	0.35788
WT	0.020119
WT	0.112901
WT	0.369759
WT	0.0452254
WT	0.186071
WT	0.499586
WT	0.228439
WT	0.136421
WT	0.012459
WT	0.351809
WT	0.622873
WT	0.109357
WT	0.107654
WT	0.269937
WT	0.187435
WT	0.346044
WT	0.0335398
WT	0.0677451
WT	0.0793306
WT	0.0314031
WT	0.125888
WT	0.500756
WT	0.598081
WT	0.173344
WT	0.00779255
WT	0.161165
WT	0.0268898
WT	0.0488953
WT	0.246599
WT	0.0141667
WT	0.521018
WT	0.114366
WT	0.192538
WT	0.263972
WT	0.04978
WT	0.137932
WT	0.020578
WT	0.326722
WT	0.0361739
WT	0.151466
WT	0.0293974
WT	0.298151
WT	0.0498494
WT	0.0451708
WT	0.128729
WT	0.51157
WT	0.694692
WT	0.305982
WT	0.061481
WT	0.0307286
WT	0.0616857
WT	0.0282379
WT	0.00989316
WT	0.315107
WT	0.3877
WT	0.0295561
WT	0.0282658
WT	0.239253
WT	0.311689
WT	0.0425124
WT	0.171951
WT	0.126154
WT	0.0283152
WT	0.028787
WT	0.0617742
WT	0.0226214
WT	0.0350833
WT	0.12245
WT	0.497611
WT	0.0331724
WT	0.0334624
WT	0.0197269
WT	0.0639216
WT	0.304977
WT	0.171152
WT	0.0153103
WT	0.098639
WT	0.241224
WT	0.278546
WT	0.0147704
WT	0.0946645
WT	0.0312963
WT	0.165146
WT	0.0322458
WT	0.0182143
WT	0.292032
WT	0.424973
WT	0.0307474
WT	0.013943
WT	0.0364455
WT	0.0256804
WT	0.0613636
WT	0.228678
WT	0.175467
WT	0.0146076
WT	0.0365517
WT	0.147336
WT	0.0096875
WT	0.0471369
WT	0.0217351
WT	0.0369915
WT	0.049256
WT	0.00816964
WT	0.0250521
WT	0.0795745
WT	0.363516
WT	0.00838362
WT	0.604851
WT	0.14435
WT	0.142963
WT	0.3425
WT	0.578598
WT	0.0103464
WT	0.0316935
WT	0.227576
WT	0.326948
WT	0.0159152
WT	0.157382
WT	0.0204303
WT	0.00587379
WT	0.0687573
WT	0.0482724
WT	0.0189563
WT	0.36553
WT	0.0251914
WT	0.400591
WT	0.0784
WT	0.125584
WT	0.381631
WT	0.5325
WT	0.0302738
WT	0.170268
WT	0.0135577
WT	0.0995182
WT	0.104375
WT	0.026784
WT	0.0480474
WT	0.625298
WT	0.056523
WT	0.0136496
WT	0.184375
WT	0.0186422
WT	0.430567
WT	0.19351
WT	0.0348088
WT	0.0230078
WT	0.0611203
WT	0.0289773
WT	0.0497316
WT	0.0485921
WT	0.118388
WT	0.0374856
WT	0.115081
WT	0.0984982
WT	0.00685841
WT	0.297226
WT	0.143064
WT	0.0191159
WT	0.023838
WT	0.153578
WT	0.0397798
WT	0.526408
WT	0.015
WT	0.00577273
WT	0.0662845
WT	0.049848
WT	0.479566
WT	0.0471129
WT	0.0124766
WT	0.03
WT	0.103819
WT	0.0404713
WT	0.0242928
WT	0.0686913
WT	0.485355
WT	0.00933628
WT	0.010122
WT	0.0482343
WT	0.0383689
WT	0.257075
WT	0.417521
WT	0.0202105
WT	0.349194
WT	0.0179948
WT	0.201098
WT	0.0593199
WT	0.0186598
WT	0.12742
WT	0.016125
WT	0.222134
WT	0.0517638
WT	0.186553
WT	0.0175442
WT	0.0171065
WT	0.0259204
WT	0.226661
WT	0.528971
WT	0.0225885
WT	0.274454
WT	0.186681
WT	0.0978655
WT	0.0168648
WT	0.120918
WT	0.0129427
WT	0.0462621
WT	0.391974
WT	0.217958
WT	0.0607988
WT	0.0451293
WT	0.159052
WT	0.564424
WT	0.223088
WT	0.0195551
WT	0.0662591
WT	0.134154
WT	0.253183
WT	0.0200472
WT	0.107063
WT	0.0186111
WT	0.0196667
WT	0.0265476
WT	0.296816
WT	0.394255
WT	0.0343945
WT	0.174028
WT	0.0351545
WT	0.0472863
WT	0.0319853
WT	0.00154545
WT	0.105874
WT	0.126131
WT	0.155571
WT	0.565326
WT	0.0084879
WT	0.0379697
WT	0.462207
WT	0.0326667
WT	0.050589
WT	0.149261
WT	0.0142708
WT	0.0593934
WT	0.13802
WT	0.0151531
WT	0.305791
WT	0.239419
WT	0.231093
WT	0.241642
WT	0.247183
WT	0.0100202
WT	0.0128365
WT	0.0170952
WT	0.182732
WT	0.107559
WT	0.104574
WT	0.0025
WT	0.0218134
WT	0.0698882
WT	0.0505567
WT	0.0460968
WT	0.016849
WT	0.195328
WT	0.220714
WT	0.00508065
WT	0.00944175
WT	0.190616
WT	0.0156061
WT	0.349476
WT	0.112368
WT	0.0105102
WT	0.095777
WT	0.403083
WT	0.395084
WT	0.0180978
WT	0.154595
WT	0.259489
WT	0.292889
WT	0.429462
WT	0.0188874
WT	0.0544809
WT	0.0974677
WT	0.231448
WT	0.123543
WT	0.123249
WT	0.180309
WT	0.0338462
WT	0.496067
WT	0.0242724
WT	0.0030618
WT	0.101782
WT	0.291306
WT	0.0752966
WT	0.0539052
WT	0.0125505
WT	0.0592949
WT	0.0342857
WT	0.0486135
WT	0.0294307
WT	0.0427727
WT	0.0387205
WT	0.179709
WT	0.293134
WT	0.0473221
WT	0.556914
WT	0.173776
WT	0.0238178
WT	0.161569
WT	0.0319798
WT	0.0657624
WT	0.15979
WT	0.160059
WT	0.0593045
WT	0.19833
WT	0.204011
WT	0.221812
WT	0.0267444
WT	0.0439583
WT	0.294968
WT	0.0459524
WT	0.0115302
WT	0.00928309
WT	0.194146
WT	0.0311081
WT	0.172749
WT	0.164799
WT	0.092684
WT	0.00945876
WT	0.244855
WT	0.0218182
WT	0.02
WT	0.0658886
WT	0.0303398
WT	0.21611
WT	0.0658333
WT	0.0815719
WT	0.0612825
WT	0.759644
WT	0.0111215
WT	0.0354167
WT	0.266603
WT	0.41614
WT	0.0916582
WT	0.531933
WT	0.00838362
WT	0.0545082
WT	0.394293
WT	0.0274556
WT	0.0183266
WT	0.0381692
WT	0.0475342
WT	0.0125463
WT	0.0306452
WT	0.0179821
WT	0.346916
WT	0.030314
WT	0.0382891
WT	0.286791
WT	0.123442
WT	0.152368
WT	0.293262
WT	0.355296
WT	0.117039
WT	0.145173
WT	0.210142
WT	0.122237
WT	0.0555819
WT	0.00147727
WT	0.0268243
WT	0.115811
WT	0.0273153
WT	0.119328
WT	0.0303906
WT	0.0986283
WT	0.00730769
WT	0.0268848
WT	0.736959
WT	0.0186842
WT	0.0141393
WT	0.0796658
WT	0.249205
WT	0.265138
WT	0.153634
WT	0.225571
WT	0.330188
WT	0.038066
WT	0.0345161
WT	0.013634
WT	0.0592365
WT	0.0111491
WT	0.309788
WT	0.010232
WT	0.234346
WT	0.201267
WT	0.0195463
WT	0.018685
WT	0.0208913
WT	0.00917526
WT	0.0744864
WT	0.0358939
WT	0.41784
WT	0.362469
WT	0.00202247
WT	0.0664967
WT	0.416496
WT	0.0970203
WT	0.0468478
WT	0.0829861
WT	0.48166
WT	0.0580315
WT	0.0357707
WT	0.152489
WT	0.0352273
WT	0.304135
WT	0.0664024
WT	0.0263836
WT	0.0507635
WT	0.577128
WT	0.111094
WT	0.0966713
WT	0.0996507
WT	0.05028
WT	0.126282
WT	0.392968
WT	0.126596
WT	0.0125946
WT	0.282273
WT	0.106888
WT	0.134527
WT	0.00712766
WT	0.0266029
WT	0.0347799
WT	0.00145455
WT	0.148954
WT	0.0207474
WT	0.552797
WT	0.0348963
WT	0.444991
WT	0.00548387
WT	0.0931218
WT	0.0164851
WT	0.103547
WT	0.169156
WT	0.00743056
WT	0.0276724
WT	0.0919307
WT	0.0341396
WT	0.0567453
WT	0.27692
WT	0.234922
WT	0.644724
WT	0.0373261
WT	0.0244565
WT	0.0269333
WT	0.30122
WT	0.421431
WT	0.0120103
WT	0.327811
WT	0.41472
WT	0.351958
WT	0.136756
WT	0.177817
WT	0.179357
WT	0.0219901
WT	0.301889
WT	0.0846981
WT	0.025
WT	0.151101
WT	0.02
WT	0.0268519
WT	0.0777717
WT	0.044629
WT	0.0244841
WT	0.0169467
WT	0.0242627
WT	0.0706593
WT	0.0969482
WT	0.00997525
WT	0.153402
WT	0.54777
WT	0.135354
WT	0.02546
WT	0.029527
WT	0.152965
WT	0.121134
WT	0.079532
WT	0.0406915
WT	0.11349
WT	0.45771
WT	0.214608
WT	0.0409615
WT	0.0227991
WT	0.0583159
WT	0.4055
WT	0.0142892
WT	0.00170455
WT	0.00179545
WT	0.0270652
WT	0.176128
WT	0.0891793
WT	0.350696
WT	0.0144213
WT	0.0958429
WT	0.0297596
WT	0.143237
WT	0.565413
WT	0.0221429
WT	0.06
WT	0.338674
WT	0.0350223
WT	0.0229899
WT	0.497987
WT	0.0680409
WT	0.012094
WT	0.0341327
WT	0.0333059
WT	0.203122
WT	0.0812025
WT	0.0642867
WT	0.119784
WT	0.315819
WT	0.234731
WT	0.426814
WT	0.0509026
WT	0.27483
WT	0.0328571
WT	0.135584
WT	0.134736
WT	0.257896
WT	0.475178
WT	0.0266463
WT	0.077749
WT	0.364837
WT	0.116389
WT	0.0948729
WT	0.179657
WT	0.0399836
WT	0.157216
WT	0.160445
WT	0.0152143
WT	0.138216
WT	0.0821341
WT	0.228527
WT	0.0900719
WT	0.113129
WT	0.182748
WT	0.0215046
WT	0.0327486
WT	0.543204
WT	0.108574
WT	0.0429048
WT	0.119279
WT	0.0615137
WT	0.0154675
WT	0.0683494
WT	0.105699
WT	0.00595455
WT	0.03255
WT	0.00722222
WT	0.0366837
WT	0.0331838
WT	0.472461
WT	0.012345
WT	0.143264
WT	0.375893
WT	0.0159021
WT	0.0486726
WT	0.0180676
WT	0.0303729
WT	0.0521086
WT	0.0436465
WT	0.0181944
WT	0.323658
WT	0.216823
WT	0.0208702
WT	0.344957
WT	0.0512915
WT	0.0564872
WT	0.126418
WT	0.0121649
WT	0.0222662
WT	0.265969
WT	0.588654
WT	0.0134441
WT	0.0190385
WT	0.049542
WT	0.131281
WT	0.529399
WT	0.382326
WT	0.0169056
WT	0.319279
WT	0.0486714
WT	0.546122
WT	0.339004
WT	0.120179
WT	0.503474
WT	0.203045
WT	0.0203829
WT	0.0236296
WT	0.0228464
WT	0.0485918
WT	0.411883
WT	0.0494847
WT	0.0658286
WT	0.0383689
WT	0.30413
WT	0.00933168
WT	0.447468
WT	0.0439228
WT	0.297786
WT	0.071851
WT	0.452058
WT	0.173785
WT	0.018785
WT	0.293495
WT	0.176064
WT	0.223508
WT	0.0268069
WT	0.0970267
WT	0.00866667
WT	0.106127
WT	0.115887
WT	0.051723
WT	0.0223387
WT	0.151704
WT	0.0285476
WT	0.100788
WT	0.0184286
WT	0.28089
WT	0.0311321
WT	0.0147605
WT	0.019386
WT	0.0212708
mono-allelic	0.316408
mono-allelic	0.0632727
mono-allelic	0.124216
mono-allelic	0.100056
mono-allelic	0.0531911
mono-allelic	0.0174805
mono-allelic	0.0852138
mono-allelic	0.142192
mono-allelic	0.348583
mono-allelic	0.0311257
mono-allelic	0.284632
mono-allelic	0.44892
mono-allelic	0.426223
mono-allelic	0.132949
mono-allelic	0.209427
mono-allelic	0.245062
mono-allelic	0.0260985
mono-allelic	0.609098
mono-allelic	0.0214953
mono-allelic	0.386974
mono-allelic	0.215583
mono-allelic	0.0168301
mono-allelic	0.559023
mono-allelic	0.0504533
mono-allelic	0.31757
mono-allelic	0.015162
mono-allelic	0.0360386
mono-allelic	0.0361818
mono-allelic	0.0268159
mono-allelic	0.0649625
mono-allelic	0.0390421
mono-allelic	0.517062
mono-allelic	0.228337
mono-allelic	0.0140748
mono-allelic	0.501649
mono-allelic	0.469547
mono-allelic	0.0923783
mono-allelic	0.130862
mono-allelic	0.442463
mono-allelic	0.273925
mono-allelic	0.217437
mono-allelic	0.323748
mono-allelic	0.096321
mono-allelic	0.0143243
mono-allelic	0.12881
mono-allelic	0.0224612
mono-allelic	0.620961
mono-allelic	0.278526
mono-allelic	0.013067
mono-allelic	0.00670213
mono-allelic	0.0657396
mono-allelic	0.051345
mono-allelic	0.216993
mono-allelic	0.138103
mono-allelic	0.0923352
mono-allelic	0.0178378
mono-allelic	0.543133
mono-allelic	0.0514706
mono-allelic	0.272073
mono-allelic	0.0333383
mono-allelic	0.180534
mono-allelic	0.0905
mono-allelic	0.794585
mono-allelic	0.026737
bi-allelic	0.770711
bi-allelic	0.376274
bi-allelic	0.131195
bi-allelic	0.462411
bi-allelic	0.19616
bi-allelic	0.062789
bi-allelic	0.0232828
bi-allelic	0.506309
bi-allelic	0.533234
bi-allelic	0.346565
bi-allelic	0.698254
bi-allelic	0.177088
bi-allelic	0.298563
bi-allelic	0.304372
bi-allelic	0.522218
bi-allelic	0.347318
bi-allelic	0.254916
bi-allelic	0.0240945
bi-allelic	0.497982
bi-allelic	0.564805
bi-allelic	0.496973
bi-allelic	0.229104
bi-allelic	0.173761

## Sheet: Figure 3e
gain 1q21	CN-SIG4/5 contribution
WT	0.431493
WT	0.0507087
WT	0.0182581
WT	0.538866
WT	0.473642
WT	0.235626
WT	0.0365882
WT	0.107022
WT	0.0133182
WT	0.265679
WT	0.189425
WT	0.0432059
WT	0.316408
WT	0.0570625
WT	0.0615977
WT	0.0381928
WT	0.0258796
WT	0.520659
WT	0.0230983
WT	0.206503
WT	0.447012
WT	0.162487
WT	0.036808
WT	0.0632727
WT	0.0615608
WT	0.020119
WT	0.112901
WT	0.0452254
WT	0.499586
WT	0.136421
WT	0.012459
WT	0.351809
WT	0.622873
WT	0.107654
WT	0.269937
WT	0.346044
WT	0.0335398
WT	0.0793306
WT	0.0314031
WT	0.125888
WT	0.500756
WT	0.598081
WT	0.00779255
WT	0.0268898
WT	0.0488953
WT	0.246599
WT	0.0141667
WT	0.521018
WT	0.114366
WT	0.263972
WT	0.04978
WT	0.137932
WT	0.020578
WT	0.326722
WT	0.0361739
WT	0.0293974
WT	0.298151
WT	0.0498494
WT	0.0451708
WT	0.128729
WT	0.694692
WT	0.305982
WT	0.0307286
WT	0.0616857
WT	0.0282379
WT	0.00989316
WT	0.0295561
WT	0.0282658
WT	0.239253
WT	0.0425124
WT	0.126154
WT	0.028787
WT	0.0226214
WT	0.0350833
WT	0.12245
WT	0.497611
WT	0.0334624
WT	0.0197269
WT	0.0639216
WT	0.0531911
WT	0.0153103
WT	0.241224
WT	0.278546
WT	0.0147704
WT	0.0312963
WT	0.0322458
WT	0.376274
WT	0.292032
WT	0.0307474
WT	0.013943
WT	0.0364455
WT	0.0256804
WT	0.0613636
WT	0.228678
WT	0.0096875
WT	0.0471369
WT	0.0217351
WT	0.0369915
WT	0.049256
WT	0.00816964
WT	0.0250521
WT	0.0795745
WT	0.0174805
WT	0.363516
WT	0.00838362
WT	0.14435
WT	0.142963
WT	0.0103464
WT	0.0316935
WT	0.0852138
WT	0.131195
WT	0.227576
WT	0.326948
WT	0.0159152
WT	0.0204303
WT	0.00587379
WT	0.0687573
WT	0.0482724
WT	0.0311257
WT	0.0189563
WT	0.36553
WT	0.284632
WT	0.0251914
WT	0.44892
WT	0.381631
WT	0.0302738
WT	0.426223
WT	0.0995182
WT	0.462411
WT	0.026784
WT	0.0480474
WT	0.625298
WT	0.0136496
WT	0.184375
WT	0.209427
WT	0.0186422
WT	0.0348088
WT	0.0230078
WT	0.0611203
WT	0.062789
WT	0.0289773
WT	0.0485921
WT	0.118388
WT	0.0984982
WT	0.00685841
WT	0.297226
WT	0.143064
WT	0.0191159
WT	0.023838
WT	0.153578
WT	0.0397798
WT	0.526408
WT	0.015
WT	0.00577273
WT	0.0260985
WT	0.0662845
WT	0.049848
WT	0.0124766
WT	0.03
WT	0.103819
WT	0.609098
WT	0.0214953
WT	0.485355
WT	0.00933628
WT	0.010122
WT	0.0482343
WT	0.0383689
WT	0.417521
WT	0.0202105
WT	0.349194
WT	0.0179948
WT	0.0232828
WT	0.0593199
WT	0.0186598
WT	0.12742
WT	0.016125
WT	0.222134
WT	0.0175442
WT	0.506309
WT	0.0171065
WT	0.0259204
WT	0.0225885
WT	0.186681
WT	0.0168648
WT	0.0129427
WT	0.0462621
WT	0.0168301
WT	0.0607988
WT	0.564424
WT	0.223088
WT	0.0195551
WT	0.134154
WT	0.0200472
WT	0.107063
WT	0.0186111
WT	0.0196667
WT	0.0265476
WT	0.533234
WT	0.0343945
WT	0.0351545
WT	0.0472863
WT	0.0319853
WT	0.00154545
WT	0.31757
WT	0.346565
WT	0.105874
WT	0.155571
WT	0.0084879
WT	0.0326667
WT	0.050589
WT	0.149261
WT	0.0142708
WT	0.0593934
WT	0.13802
WT	0.0151531
WT	0.239419
WT	0.231093
WT	0.241642
WT	0.015162
WT	0.0100202
WT	0.0128365
WT	0.0170952
WT	0.698254
WT	0.0025
WT	0.0218134
WT	0.0698882
WT	0.0460968
WT	0.016849
WT	0.177088
WT	0.220714
WT	0.00944175
WT	0.0360386
WT	0.0361818
WT	0.0156061
WT	0.112368
WT	0.0105102
WT	0.095777
WT	0.403083
WT	0.395084
WT	0.0180978
WT	0.154595
WT	0.259489
WT	0.429462
WT	0.0188874
WT	0.298563
WT	0.0974677
WT	0.0268159
WT	0.231448
WT	0.123543
WT	0.0649625
WT	0.180309
WT	0.0338462
WT	0.0030618
WT	0.101782
WT	0.0752966
WT	0.0539052
WT	0.0592949
WT	0.0390421
WT	0.0342857
WT	0.304372
WT	0.0486135
WT	0.0294307
WT	0.0427727
WT	0.0387205
WT	0.179709
WT	0.0473221
WT	0.0238178
WT	0.0657624
WT	0.160059
WT	0.0593045
WT	0.221812
WT	0.0267444
WT	0.0439583
WT	0.517062
WT	0.0115302
WT	0.00928309
WT	0.0311081
WT	0.522218
WT	0.172749
WT	0.228337
WT	0.00945876
WT	0.244855
WT	0.0218182
WT	0.02
WT	0.0658886
WT	0.21611
WT	0.0658333
WT	0.759644
WT	0.0111215
WT	0.0354167
WT	0.41614
WT	0.531933
WT	0.00838362
WT	0.0545082
WT	0.0183266
WT	0.0475342
WT	0.0125463
WT	0.0306452
WT	0.0179821
WT	0.030314
WT	0.0382891
WT	0.286791
WT	0.123442
WT	0.0140748
WT	0.293262
WT	0.117039
WT	0.145173
WT	0.122237
WT	0.0555819
WT	0.00147727
WT	0.0268243
WT	0.347318
WT	0.0273153
WT	0.119328
WT	0.469547
WT	0.0303906
WT	0.0986283
WT	0.00730769
WT	0.0268848
WT	0.0186842
WT	0.0141393
WT	0.0796658
WT	0.249205
WT	0.265138
WT	0.153634
WT	0.225571
WT	0.130862
WT	0.330188
WT	0.038066
WT	0.0345161
WT	0.013634
WT	0.0111491
WT	0.309788
WT	0.010232
WT	0.0195463
WT	0.018685
WT	0.00917526
WT	0.41784
WT	0.0240945
WT	0.00202247
WT	0.0664967
WT	0.416496
WT	0.0970203
WT	0.0468478
WT	0.0829861
WT	0.442463
WT	0.0357707
WT	0.152489
WT	0.304135
WT	0.0263836
WT	0.577128
WT	0.126282
WT	0.126596
WT	0.0125946
WT	0.217437
WT	0.106888
WT	0.134527
WT	0.00712766
WT	0.0266029
WT	0.0347799
WT	0.00145455
WT	0.0207474
WT	0.0348963
WT	0.444991
WT	0.00548387
WT	0.0931218
WT	0.096321
WT	0.0164851
WT	0.0143243
WT	0.169156
WT	0.00743056
WT	0.0919307
WT	0.0341396
WT	0.497982
WT	0.27692
WT	0.12881
WT	0.234922
WT	0.644724
WT	0.0244565
WT	0.30122
WT	0.421431
WT	0.0120103
WT	0.327811
WT	0.351958
WT	0.136756
WT	0.0224612
WT	0.177817
WT	0.179357
WT	0.0219901
WT	0.0846981
WT	0.564805
WT	0.025
WT	0.278526
WT	0.151101
WT	0.02
WT	0.0268519
WT	0.044629
WT	0.0244841
WT	0.0169467
WT	0.0706593
WT	0.0969482
WT	0.00997525
WT	0.153402
WT	0.54777
WT	0.02546
WT	0.029527
WT	0.121134
WT	0.079532
WT	0.11349
WT	0.45771
WT	0.214608
WT	0.0227991
WT	0.0583159
WT	0.0142892
WT	0.00170455
WT	0.00179545
WT	0.0270652
WT	0.176128
WT	0.0891793
WT	0.350696
WT	0.0144213
WT	0.0958429
WT	0.0297596
WT	0.143237
WT	0.565413
WT	0.0221429
WT	0.06
WT	0.0350223
WT	0.0680409
WT	0.0341327
WT	0.0333059
WT	0.203122
WT	0.0812025
WT	0.0642867
WT	0.315819
WT	0.234731
WT	0.013067
WT	0.426814
WT	0.0509026
WT	0.0328571
WT	0.0266463
WT	0.364837
WT	0.116389
WT	0.496973
WT	0.179657
WT	0.0399836
WT	0.00670213
WT	0.0152143
WT	0.138216
WT	0.0821341
WT	0.0327486
WT	0.543204
WT	0.108574
WT	0.0429048
WT	0.0615137
WT	0.0154675
WT	0.051345
WT	0.0683494
WT	0.105699
WT	0.00595455
WT	0.03255
WT	0.00722222
WT	0.472461
WT	0.012345
WT	0.375893
WT	0.0159021
WT	0.0486726
WT	0.0180676
WT	0.0303729
WT	0.138103
WT	0.0436465
WT	0.0923352
WT	0.216823
WT	0.0512915
WT	0.0564872
WT	0.0178378
WT	0.0121649
WT	0.265969
WT	0.543133
WT	0.0514706
WT	0.588654
WT	0.0134441
WT	0.0190385
WT	0.131281
WT	0.529399
WT	0.382326
WT	0.0169056
WT	0.319279
WT	0.0486714
WT	0.0333383
WT	0.120179
WT	0.180534
WT	0.503474
WT	0.203045
WT	0.0203829
WT	0.0236296
WT	0.0228464
WT	0.0485918
WT	0.229104
WT	0.0494847
WT	0.0658286
WT	0.0383689
WT	0.30413
WT	0.173761
WT	0.00933168
WT	0.0439228
WT	0.297786
WT	0.071851
WT	0.452058
WT	0.173785
WT	0.018785
WT	0.223508
WT	0.0268069
WT	0.0970267
WT	0.00866667
WT	0.794585
WT	0.115887
WT	0.051723
WT	0.0223387
WT	0.0285476
WT	0.100788
WT	0.0184286
WT	0.0147605
WT	0.019386
WT	0.026737
WT	0.0212708
3 copies	0.299185
3 copies	0.247676
3 copies	0.149136
3 copies	0.0571134
3 copies	0.209889
3 copies	0.458034
3 copies	0.150461
3 copies	0.200016
3 copies	0.393097
3 copies	0.186071
3 copies	0.228439
3 copies	0.0677451
3 copies	0.173344
3 copies	0.161165
3 copies	0.51157
3 copies	0.061481
3 copies	0.311689
3 copies	0.171951
3 copies	0.124216
3 copies	0.100056
3 copies	0.0283152
3 copies	0.0617742
3 copies	0.0331724
3 copies	0.770711
3 copies	0.304977
3 copies	0.171152
3 copies	0.098639
3 copies	0.0946645
3 copies	0.165146
3 copies	0.0182143
3 copies	0.424973
3 copies	0.175467
3 copies	0.0146076
3 copies	0.0365517
3 copies	0.604851
3 copies	0.3425
3 copies	0.578598
3 copies	0.142192
3 copies	0.157382
3 copies	0.348583
3 copies	0.400591
3 copies	0.0784
3 copies	0.170268
3 copies	0.0135577
3 copies	0.104375
3 copies	0.132949
3 copies	0.056523
3 copies	0.19351
3 copies	0.19616
3 copies	0.0497316
3 copies	0.0374856
3 copies	0.115081
3 copies	0.0471129
3 copies	0.386974
3 copies	0.0404713
3 copies	0.0242928
3 copies	0.0686913
3 copies	0.215583
3 copies	0.257075
3 copies	0.201098
3 copies	0.0517638
3 copies	0.528971
3 copies	0.274454
3 copies	0.120918
3 copies	0.391974
3 copies	0.217958
3 copies	0.0451293
3 copies	0.159052
3 copies	0.0662591
3 copies	0.253183
3 copies	0.296816
3 copies	0.0504533
3 copies	0.394255
3 copies	0.174028
3 copies	0.126131
3 copies	0.565326
3 copies	0.0379697
3 copies	0.305791
3 copies	0.247183
3 copies	0.107559
3 copies	0.104574
3 copies	0.0505567
3 copies	0.195328
3 copies	0.00508065
3 copies	0.190616
3 copies	0.349476
3 copies	0.292889
3 copies	0.0544809
3 copies	0.496067
3 copies	0.0242724
3 copies	0.291306
3 copies	0.0125505
3 copies	0.293134
3 copies	0.556914
3 copies	0.173776
3 copies	0.161569
3 copies	0.0319798
3 copies	0.15979
3 copies	0.19833
3 copies	0.204011
3 copies	0.294968
3 copies	0.0459524
3 copies	0.194146
3 copies	0.164799
3 copies	0.092684
3 copies	0.0612825
3 copies	0.266603
3 copies	0.0916582
3 copies	0.394293
3 copies	0.0274556
3 copies	0.0381692
3 copies	0.346916
3 copies	0.152368
3 copies	0.501649
3 copies	0.355296
3 copies	0.736959
3 copies	0.0923783
3 copies	0.0592365
3 copies	0.201267
3 copies	0.254916
3 copies	0.0208913
3 copies	0.0744864
3 copies	0.0358939
3 copies	0.48166
3 copies	0.0580315
3 copies	0.0352273
3 copies	0.0664024
3 copies	0.0507635
3 copies	0.111094
3 copies	0.0966713
3 copies	0.0996507
3 copies	0.05028
3 copies	0.392968
3 copies	0.282273
3 copies	0.552797
3 copies	0.323748
3 copies	0.0276724
3 copies	0.0567453
3 copies	0.0373261
3 copies	0.0269333
3 copies	0.41472
3 copies	0.620961
3 copies	0.301889
3 copies	0.0777717
3 copies	0.0242627
3 copies	0.135354
3 copies	0.152965
3 copies	0.0406915
3 copies	0.4055
3 copies	0.338674
3 copies	0.0229899
3 copies	0.497987
3 copies	0.012094
3 copies	0.119784
3 copies	0.27483
3 copies	0.134736
3 copies	0.475178
3 copies	0.077749
3 copies	0.0948729
3 copies	0.160445
3 copies	0.0900719
3 copies	0.113129
3 copies	0.0215046
3 copies	0.0657396
3 copies	0.119279
3 copies	0.0366837
3 copies	0.0331838
3 copies	0.143264
3 copies	0.0521086
3 copies	0.0181944
3 copies	0.323658
3 copies	0.0208702
3 copies	0.126418
3 copies	0.0222662
3 copies	0.049542
3 copies	0.272073
3 copies	0.546122
3 copies	0.339004
3 copies	0.0905
3 copies	0.447468
3 copies	0.293495
3 copies	0.176064
3 copies	0.106127
3 copies	0.151704
3 copies	0.28089
3 copies	0.0311321
>= 4 copies	0.243306
>= 4 copies	0.35788
>= 4 copies	0.369759
>= 4 copies	0.109357
>= 4 copies	0.187435
>= 4 copies	0.192538
>= 4 copies	0.151466
>= 4 copies	0.315107
>= 4 copies	0.3877
>= 4 copies	0.147336
>= 4 copies	0.125584
>= 4 copies	0.5325
>= 4 copies	0.430567
>= 4 copies	0.245062
>= 4 copies	0.479566
>= 4 copies	0.186553
>= 4 copies	0.226661
>= 4 copies	0.0978655
>= 4 copies	0.559023
>= 4 copies	0.462207
>= 4 copies	0.182732
>= 4 copies	0.123249
>= 4 copies	0.0303398
>= 4 copies	0.0815719
>= 4 copies	0.210142
>= 4 copies	0.115811
>= 4 copies	0.234346
>= 4 copies	0.362469
>= 4 copies	0.273925
>= 4 copies	0.148954
>= 4 copies	0.103547
>= 4 copies	0.0409615
>= 4 copies	0.135584
>= 4 copies	0.257896
>= 4 copies	0.157216
>= 4 copies	0.228527
>= 4 copies	0.182748
>= 4 copies	0.216993
>= 4 copies	0.344957
>= 4 copies	0.411883

## Sheet: Figure 3f
chromoplexy	CN-SIG4/5 contribution
neg	0.431493
neg	0.0507087
neg	0.0182581
neg	0.247676
neg	0.473642
neg	0.235626
neg	0.149136
neg	0.107022
neg	0.0133182
neg	0.189425
neg	0.0432059
neg	0.0571134
neg	0.209889
neg	0.316408
neg	0.0570625
neg	0.0615977
neg	0.0381928
neg	0.0258796
neg	0.520659
neg	0.0230983
neg	0.458034
neg	0.150461
neg	0.447012
neg	0.162487
neg	0.200016
neg	0.243306
neg	0.036808
neg	0.0632727
neg	0.0615608
neg	0.35788
neg	0.020119
neg	0.112901
neg	0.369759
neg	0.0452254
neg	0.186071
neg	0.228439
neg	0.136421
neg	0.012459
neg	0.351809
neg	0.622873
neg	0.107654
neg	0.187435
neg	0.346044
neg	0.0335398
neg	0.0677451
neg	0.0793306
neg	0.0314031
neg	0.125888
neg	0.500756
neg	0.598081
neg	0.00779255
neg	0.161165
neg	0.0268898
neg	0.0488953
neg	0.246599
neg	0.0141667
neg	0.521018
neg	0.114366
neg	0.192538
neg	0.263972
neg	0.04978
neg	0.137932
neg	0.020578
neg	0.326722
neg	0.0361739
neg	0.151466
neg	0.0293974
neg	0.298151
neg	0.0498494
neg	0.0451708
neg	0.128729
neg	0.51157
neg	0.694692
neg	0.305982
neg	0.0307286
neg	0.0282379
neg	0.00989316
neg	0.315107
neg	0.3877
neg	0.0295561
neg	0.0282658
neg	0.239253
neg	0.0425124
neg	0.171951
neg	0.124216
neg	0.126154
neg	0.0283152
neg	0.028787
neg	0.0617742
neg	0.0226214
neg	0.0350833
neg	0.12245
neg	0.497611
neg	0.0331724
neg	0.0334624
neg	0.770711
neg	0.0197269
neg	0.0639216
neg	0.0531911
neg	0.304977
neg	0.171152
neg	0.0153103
neg	0.098639
neg	0.241224
neg	0.278546
neg	0.0147704
neg	0.0946645
neg	0.0312963
neg	0.165146
neg	0.0322458
neg	0.0182143
neg	0.376274
neg	0.292032
neg	0.424973
neg	0.0307474
neg	0.013943
neg	0.0364455
neg	0.0256804
neg	0.0613636
neg	0.228678
neg	0.175467
neg	0.0146076
neg	0.0365517
neg	0.0096875
neg	0.0471369
neg	0.0217351
neg	0.0369915
neg	0.00816964
neg	0.0250521
neg	0.0795745
neg	0.0174805
neg	0.363516
neg	0.00838362
neg	0.604851
neg	0.14435
neg	0.142963
neg	0.3425
neg	0.578598
neg	0.0103464
neg	0.0316935
neg	0.0852138
neg	0.131195
neg	0.227576
neg	0.326948
neg	0.0159152
neg	0.157382
neg	0.0204303
neg	0.00587379
neg	0.0687573
neg	0.0482724
neg	0.348583
neg	0.0311257
neg	0.0189563
neg	0.0251914
neg	0.0784
neg	0.125584
neg	0.44892
neg	0.0302738
neg	0.170268
neg	0.426223
neg	0.0135577
neg	0.0995182
neg	0.462411
neg	0.104375
neg	0.026784
neg	0.0480474
neg	0.625298
neg	0.056523
neg	0.0136496
neg	0.184375
neg	0.209427
neg	0.0186422
neg	0.430567
neg	0.19351
neg	0.0230078
neg	0.0611203
neg	0.19616
neg	0.062789
neg	0.0289773
neg	0.0497316
neg	0.118388
neg	0.0374856
neg	0.115081
neg	0.0984982
neg	0.245062
neg	0.00685841
neg	0.297226
neg	0.143064
neg	0.023838
neg	0.153578
neg	0.0397798
neg	0.526408
neg	0.015
neg	0.00577273
neg	0.0260985
neg	0.0662845
neg	0.049848
neg	0.479566
neg	0.0471129
neg	0.0124766
neg	0.03
neg	0.103819
neg	0.609098
neg	0.0214953
neg	0.386974
neg	0.0404713
neg	0.0242928
neg	0.0686913
neg	0.485355
neg	0.00933628
neg	0.010122
neg	0.0482343
neg	0.0383689
neg	0.417521
neg	0.0202105
neg	0.349194
neg	0.0179948
neg	0.0232828
neg	0.0186598
neg	0.12742
neg	0.016125
neg	0.222134
neg	0.186553
neg	0.0175442
neg	0.506309
neg	0.0171065
neg	0.0259204
neg	0.226661
neg	0.528971
neg	0.0225885
neg	0.186681
neg	0.0978655
neg	0.0168648
neg	0.120918
neg	0.0129427
neg	0.0462621
neg	0.0168301
neg	0.391974
neg	0.217958
neg	0.0607988
neg	0.0451293
neg	0.159052
neg	0.564424
neg	0.223088
neg	0.0195551
neg	0.0662591
neg	0.134154
neg	0.253183
neg	0.559023
neg	0.0200472
neg	0.107063
neg	0.0186111
neg	0.0196667
neg	0.0265476
neg	0.296816
neg	0.0504533
neg	0.0343945
neg	0.174028
neg	0.0351545
neg	0.0472863
neg	0.00154545
neg	0.31757
neg	0.346565
neg	0.105874
neg	0.126131
neg	0.155571
neg	0.565326
neg	0.0084879
neg	0.0379697
neg	0.462207
neg	0.0326667
neg	0.149261
neg	0.0142708
neg	0.0593934
neg	0.13802
neg	0.0151531
neg	0.231093
neg	0.247183
neg	0.015162
neg	0.0100202
neg	0.0128365
neg	0.0170952
neg	0.182732
neg	0.107559
neg	0.698254
neg	0.104574
neg	0.0025
neg	0.0218134
neg	0.0698882
neg	0.0505567
neg	0.0460968
neg	0.016849
neg	0.177088
neg	0.195328
neg	0.220714
neg	0.00508065
neg	0.00944175
neg	0.0360386
neg	0.190616
neg	0.0361818
neg	0.0156061
neg	0.349476
neg	0.112368
neg	0.0105102
neg	0.095777
neg	0.403083
neg	0.395084
neg	0.0180978
neg	0.154595
neg	0.259489
neg	0.429462
neg	0.0188874
neg	0.0544809
neg	0.298563
neg	0.0974677
neg	0.0268159
neg	0.231448
neg	0.123543
neg	0.0649625
neg	0.123249
neg	0.180309
neg	0.0338462
neg	0.0242724
neg	0.0030618
neg	0.101782
neg	0.291306
neg	0.0752966
neg	0.0539052
neg	0.0125505
neg	0.0592949
neg	0.0390421
neg	0.0342857
neg	0.304372
neg	0.0486135
neg	0.0294307
neg	0.0427727
neg	0.0387205
neg	0.293134
neg	0.0473221
neg	0.173776
neg	0.0238178
neg	0.161569
neg	0.0319798
neg	0.0657624
neg	0.15979
neg	0.160059
neg	0.0593045
neg	0.19833
neg	0.204011
neg	0.221812
neg	0.0267444
neg	0.0439583
neg	0.0459524
neg	0.517062
neg	0.0115302
neg	0.00928309
neg	0.194146
neg	0.0311081
neg	0.522218
neg	0.172749
neg	0.164799
neg	0.092684
neg	0.00945876
neg	0.244855
neg	0.0218182
neg	0.02
neg	0.0658886
neg	0.0303398
neg	0.21611
neg	0.0658333
neg	0.0815719
neg	0.0612825
neg	0.759644
neg	0.0111215
neg	0.0354167
neg	0.266603
neg	0.41614
neg	0.0916582
neg	0.531933
neg	0.00838362
neg	0.0545082
neg	0.394293
neg	0.0274556
neg	0.0183266
neg	0.0381692
neg	0.0475342
neg	0.0125463
neg	0.0306452
neg	0.0179821
neg	0.030314
neg	0.0382891
neg	0.286791
neg	0.123442
neg	0.0140748
neg	0.152368
neg	0.501649
neg	0.293262
neg	0.355296
neg	0.117039
neg	0.145173
neg	0.210142
neg	0.122237
neg	0.0555819
neg	0.00147727
neg	0.0268243
neg	0.115811
neg	0.0273153
neg	0.0303906
neg	0.0986283
neg	0.00730769
neg	0.736959
neg	0.0186842
neg	0.0141393
neg	0.0796658
neg	0.0923783
neg	0.249205
neg	0.265138
neg	0.153634
neg	0.225571
neg	0.330188
neg	0.038066
neg	0.0345161
neg	0.013634
neg	0.0592365
neg	0.0111491
neg	0.309788
neg	0.010232
neg	0.234346
neg	0.201267
neg	0.0195463
neg	0.018685
neg	0.0208913
neg	0.00917526
neg	0.0744864
neg	0.0358939
neg	0.0240945
neg	0.362469
neg	0.00202247
neg	0.0664967
neg	0.416496
neg	0.0468478
neg	0.48166
neg	0.0580315
neg	0.442463
neg	0.0357707
neg	0.152489
neg	0.304135
neg	0.0664024
neg	0.0263836
neg	0.0507635
neg	0.273925
neg	0.577128
neg	0.111094
neg	0.0966713
neg	0.0996507
neg	0.05028
neg	0.126282
neg	0.392968
neg	0.126596
neg	0.0125946
neg	0.282273
neg	0.217437
neg	0.106888
neg	0.134527
neg	0.00712766
neg	0.0266029
neg	0.0347799
neg	0.00145455
neg	0.148954
neg	0.0207474
neg	0.552797
neg	0.0348963
neg	0.323748
neg	0.444991
neg	0.00548387
neg	0.0931218
neg	0.096321
neg	0.0164851
neg	0.103547
neg	0.0143243
neg	0.169156
neg	0.00743056
neg	0.0276724
neg	0.0919307
neg	0.497982
neg	0.0567453
neg	0.12881
neg	0.234922
neg	0.644724
neg	0.0373261
neg	0.0244565
neg	0.30122
neg	0.421431
neg	0.0120103
neg	0.327811
neg	0.41472
neg	0.351958
neg	0.136756
neg	0.0224612
neg	0.177817
neg	0.179357
neg	0.0219901
neg	0.301889
neg	0.0846981
neg	0.564805
neg	0.025
neg	0.278526
neg	0.151101
neg	0.02
neg	0.0268519
neg	0.0777717
neg	0.044629
neg	0.0244841
neg	0.0169467
neg	0.0242627
neg	0.0706593
neg	0.0969482
neg	0.00997525
neg	0.153402
neg	0.54777
neg	0.135354
neg	0.02546
neg	0.029527
neg	0.121134
neg	0.079532
neg	0.0406915
neg	0.11349
neg	0.45771
neg	0.214608
neg	0.0409615
neg	0.0227991
neg	0.0583159
neg	0.4055
neg	0.0142892
neg	0.00170455
neg	0.00179545
neg	0.0270652
neg	0.176128
neg	0.0891793
neg	0.350696
neg	0.0144213
neg	0.0958429
neg	0.0297596
neg	0.143237
neg	0.565413
neg	0.0221429
neg	0.06
neg	0.0350223
neg	0.0229899
neg	0.497987
neg	0.012094
neg	0.0341327
neg	0.203122
neg	0.0812025
neg	0.0642867
neg	0.119784
neg	0.315819
neg	0.234731
neg	0.013067
neg	0.426814
neg	0.0509026
neg	0.27483
neg	0.0328571
neg	0.135584
neg	0.134736
neg	0.257896
neg	0.475178
neg	0.0266463
neg	0.077749
neg	0.364837
neg	0.116389
neg	0.0948729
neg	0.496973
neg	0.179657
neg	0.0399836
neg	0.157216
neg	0.160445
neg	0.00670213
neg	0.0152143
neg	0.138216
neg	0.228527
neg	0.0900719
neg	0.113129
neg	0.182748
neg	0.0215046
neg	0.0327486
neg	0.0657396
neg	0.543204
neg	0.108574
neg	0.0429048
neg	0.0615137
neg	0.0154675
neg	0.051345
neg	0.0683494
neg	0.105699
neg	0.00595455
neg	0.00722222
neg	0.0366837
neg	0.0331838
neg	0.012345
neg	0.143264
neg	0.375893
neg	0.0159021
neg	0.0486726
neg	0.0180676
neg	0.0303729
neg	0.0521086
neg	0.138103
neg	0.0436465
neg	0.0208702
neg	0.344957
neg	0.0512915
neg	0.0564872
neg	0.126418
neg	0.0178378
neg	0.0121649
neg	0.0222662
neg	0.265969
neg	0.543133
neg	0.0514706
neg	0.588654
neg	0.0134441
neg	0.0190385
neg	0.049542
neg	0.131281
neg	0.529399
neg	0.382326
neg	0.272073
neg	0.0169056
neg	0.319279
neg	0.0486714
neg	0.0333383
neg	0.546122
neg	0.120179
neg	0.203045
neg	0.0203829
neg	0.0236296
neg	0.0228464
neg	0.0485918
neg	0.411883
neg	0.0494847
neg	0.0658286
neg	0.0383689
neg	0.173761
neg	0.0905
neg	0.00933168
neg	0.447468
neg	0.0439228
neg	0.297786
neg	0.071851
neg	0.173785
neg	0.018785
neg	0.293495
neg	0.176064
neg	0.223508
neg	0.0268069
neg	0.0970267
neg	0.00866667
neg	0.794585
neg	0.106127
neg	0.115887
neg	0.051723
neg	0.0223387
neg	0.151704
neg	0.0285476
neg	0.0184286
neg	0.28089
neg	0.0311321
neg	0.0147605
neg	0.019386
neg	0.0212708
pos	0.299185
pos	0.538866
pos	0.0365882
pos	0.265679
pos	0.206503
pos	0.393097
pos	0.499586
pos	0.109357
pos	0.269937
pos	0.173344
pos	0.061481
pos	0.0616857
pos	0.311689
pos	0.100056
pos	0.147336
pos	0.049256
pos	0.142192
pos	0.36553
pos	0.284632
pos	0.400591
pos	0.381631
pos	0.5325
pos	0.132949
pos	0.0348088
pos	0.0485921
pos	0.0191159
pos	0.215583
pos	0.257075
pos	0.201098
pos	0.0593199
pos	0.0517638
pos	0.274454
pos	0.394255
pos	0.533234
pos	0.0319853
pos	0.050589
pos	0.305791
pos	0.239419
pos	0.241642
pos	0.292889
pos	0.496067
pos	0.179709
pos	0.556914
pos	0.294968
pos	0.228337
pos	0.346916
pos	0.347318
pos	0.119328
pos	0.469547
pos	0.0268848
pos	0.130862
pos	0.254916
pos	0.41784
pos	0.0970203
pos	0.0829861
pos	0.0352273
pos	0.0341396
pos	0.27692
pos	0.0269333
pos	0.620961
pos	0.152965
pos	0.338674
pos	0.0680409
pos	0.0333059
pos	0.0821341
pos	0.119279
pos	0.216993
pos	0.03255
pos	0.472461
pos	0.0923352
pos	0.0181944
pos	0.323658
pos	0.216823
pos	0.339004
pos	0.180534
pos	0.503474
pos	0.229104
pos	0.30413
pos	0.452058
pos	0.100788
pos	0.026737

## Sheet: Figure 3g
chromothripsis	CN-SIG4/5 contribution
neg	0.299185
neg	0.0507087
neg	0.0182581
neg	0.247676
neg	0.473642
neg	0.235626
neg	0.149136
neg	0.107022
neg	0.0133182
neg	0.265679
neg	0.189425
neg	0.0432059
neg	0.0571134
neg	0.209889
neg	0.0570625
neg	0.0615977
neg	0.0381928
neg	0.0258796
neg	0.0230983
neg	0.206503
neg	0.150461
neg	0.447012
neg	0.162487
neg	0.200016
neg	0.243306
neg	0.036808
neg	0.0632727
neg	0.393097
neg	0.0615608
neg	0.35788
neg	0.020119
neg	0.112901
neg	0.0452254
neg	0.228439
neg	0.136421
neg	0.012459
neg	0.109357
neg	0.269937
neg	0.346044
neg	0.0335398
neg	0.0677451
neg	0.0793306
neg	0.0314031
neg	0.125888
neg	0.173344
neg	0.00779255
neg	0.161165
neg	0.0268898
neg	0.0488953
neg	0.246599
neg	0.0141667
neg	0.114366
neg	0.192538
neg	0.04978
neg	0.137932
neg	0.020578
neg	0.0361739
neg	0.151466
neg	0.0293974
neg	0.0498494
neg	0.0451708
neg	0.51157
neg	0.061481
neg	0.0307286
neg	0.0616857
neg	0.0282379
neg	0.00989316
neg	0.315107
neg	0.0295561
neg	0.0282658
neg	0.239253
neg	0.311689
neg	0.171951
neg	0.124216
neg	0.126154
neg	0.100056
neg	0.0283152
neg	0.028787
neg	0.0617742
neg	0.0226214
neg	0.0350833
neg	0.12245
neg	0.0331724
neg	0.0334624
neg	0.0197269
neg	0.0639216
neg	0.171152
neg	0.0153103
neg	0.241224
neg	0.0147704
neg	0.0946645
neg	0.0312963
neg	0.165146
neg	0.0322458
neg	0.0182143
neg	0.292032
neg	0.424973
neg	0.0307474
neg	0.013943
neg	0.0364455
neg	0.0256804
neg	0.0613636
neg	0.228678
neg	0.0146076
neg	0.0365517
neg	0.147336
neg	0.0096875
neg	0.0471369
neg	0.0217351
neg	0.0369915
neg	0.00816964
neg	0.0250521
neg	0.0795745
neg	0.0174805
neg	0.363516
neg	0.00838362
neg	0.14435
neg	0.142963
neg	0.0103464
neg	0.0316935
neg	0.0852138
neg	0.142192
neg	0.0159152
neg	0.157382
neg	0.0204303
neg	0.00587379
neg	0.0687573
neg	0.0482724
neg	0.0311257
neg	0.0189563
neg	0.284632
neg	0.0251914
neg	0.400591
neg	0.0784
neg	0.381631
neg	0.5325
neg	0.0302738
neg	0.170268
neg	0.0135577
neg	0.0995182
neg	0.104375
neg	0.026784
neg	0.132949
neg	0.0480474
neg	0.0136496
neg	0.184375
neg	0.209427
neg	0.0186422
neg	0.0348088
neg	0.0230078
neg	0.0611203
neg	0.19616
neg	0.0289773
neg	0.0497316
neg	0.0485921
neg	0.118388
neg	0.0374856
neg	0.115081
neg	0.0984982
neg	0.245062
neg	0.00685841
neg	0.297226
neg	0.143064
neg	0.0191159
neg	0.023838
neg	0.153578
neg	0.0397798
neg	0.015
neg	0.00577273
neg	0.0260985
neg	0.0662845
neg	0.049848
neg	0.0471129
neg	0.0124766
neg	0.03
neg	0.103819
neg	0.0214953
neg	0.0404713
neg	0.0242928
neg	0.00933628
neg	0.010122
neg	0.0482343
neg	0.0383689
neg	0.257075
neg	0.0202105
neg	0.0179948
neg	0.0232828
neg	0.201098
neg	0.0593199
neg	0.0186598
neg	0.12742
neg	0.016125
neg	0.222134
neg	0.0517638
neg	0.0175442
neg	0.0171065
neg	0.0259204
neg	0.226661
neg	0.0225885
neg	0.186681
neg	0.0978655
neg	0.0168648
neg	0.120918
neg	0.0129427
neg	0.0462621
neg	0.0168301
neg	0.391974
neg	0.0607988
neg	0.0451293
neg	0.159052
neg	0.223088
neg	0.0195551
neg	0.0662591
neg	0.134154
neg	0.0200472
neg	0.107063
neg	0.0186111
neg	0.0196667
neg	0.0265476
neg	0.0504533
neg	0.0343945
neg	0.0351545
neg	0.0472863
neg	0.0319853
neg	0.00154545
neg	0.105874
neg	0.126131
neg	0.0084879
neg	0.0379697
neg	0.0326667
neg	0.050589
neg	0.0142708
neg	0.0593934
neg	0.0151531
neg	0.305791
neg	0.239419
neg	0.231093
neg	0.241642
neg	0.015162
neg	0.0100202
neg	0.0128365
neg	0.182732
neg	0.107559
neg	0.104574
neg	0.0025
neg	0.0218134
neg	0.0698882
neg	0.0505567
neg	0.0460968
neg	0.016849
neg	0.177088
neg	0.00508065
neg	0.00944175
neg	0.0360386
neg	0.0361818
neg	0.0156061
neg	0.349476
neg	0.112368
neg	0.0105102
neg	0.095777
neg	0.0180978
neg	0.154595
neg	0.292889
neg	0.429462
neg	0.0188874
neg	0.0544809
neg	0.0974677
neg	0.0268159
neg	0.0649625
neg	0.123249
neg	0.180309
neg	0.0338462
neg	0.496067
neg	0.0242724
neg	0.0030618
neg	0.101782
neg	0.0752966
neg	0.0539052
neg	0.0125505
neg	0.0390421
neg	0.0342857
neg	0.0486135
neg	0.0294307
neg	0.0427727
neg	0.0387205
neg	0.179709
neg	0.0473221
neg	0.173776
neg	0.0238178
neg	0.161569
neg	0.0319798
neg	0.0657624
neg	0.15979
neg	0.160059
neg	0.0593045
neg	0.204011
neg	0.0267444
neg	0.0439583
neg	0.0459524
neg	0.0115302
neg	0.00928309
neg	0.194146
neg	0.0311081
neg	0.164799
neg	0.228337
neg	0.092684
neg	0.00945876
neg	0.244855
neg	0.0218182
neg	0.02
neg	0.0658886
neg	0.0303398
neg	0.0658333
neg	0.0815719
neg	0.0612825
neg	0.0111215
neg	0.0354167
neg	0.266603
neg	0.0916582
neg	0.00838362
neg	0.0545082
neg	0.0274556
neg	0.0183266
neg	0.0381692
neg	0.0475342
neg	0.0125463
neg	0.0306452
neg	0.0179821
neg	0.346916
neg	0.030314
neg	0.0382891
neg	0.286791
neg	0.0140748
neg	0.152368
neg	0.293262
neg	0.117039
neg	0.210142
neg	0.122237
neg	0.0555819
neg	0.00147727
neg	0.0268243
neg	0.115811
neg	0.347318
neg	0.0273153
neg	0.119328
neg	0.0303906
neg	0.0986283
neg	0.00730769
neg	0.0268848
neg	0.0186842
neg	0.0141393
neg	0.0796658
neg	0.0923783
neg	0.153634
neg	0.225571
neg	0.130862
neg	0.038066
neg	0.0345161
neg	0.013634
neg	0.0592365
neg	0.0111491
neg	0.010232
neg	0.234346
neg	0.201267
neg	0.0195463
neg	0.018685
neg	0.0208913
neg	0.00917526
neg	0.0744864
neg	0.0358939
neg	0.41784
neg	0.0240945
neg	0.362469
neg	0.00202247
neg	0.0664967
neg	0.0970203
neg	0.0468478
neg	0.0829861
neg	0.48166
neg	0.0580315
neg	0.0357707
neg	0.0352273
neg	0.0664024
neg	0.0263836
neg	0.0507635
neg	0.273925
neg	0.111094
neg	0.0966713
neg	0.0996507
neg	0.126282
neg	0.0125946
neg	0.282273
neg	0.106888
neg	0.00712766
neg	0.0266029
neg	0.0347799
neg	0.00145455
neg	0.0207474
neg	0.0348963
neg	0.00548387
neg	0.096321
neg	0.0164851
neg	0.103547
neg	0.0143243
neg	0.169156
neg	0.00743056
neg	0.0276724
neg	0.0919307
neg	0.0341396
neg	0.0567453
neg	0.12881
neg	0.644724
neg	0.0373261
neg	0.0244565
neg	0.0269333
neg	0.0120103
neg	0.351958
neg	0.0224612
neg	0.177817
neg	0.620961
neg	0.0219901
neg	0.301889
neg	0.0846981
neg	0.025
neg	0.278526
neg	0.151101
neg	0.02
neg	0.0268519
neg	0.0777717
neg	0.044629
neg	0.0244841
neg	0.0169467
neg	0.0242627
neg	0.0706593
neg	0.0969482
neg	0.00997525
neg	0.153402
neg	0.135354
neg	0.02546
neg	0.029527
neg	0.152965
neg	0.121134
neg	0.079532
neg	0.0406915
neg	0.11349
neg	0.214608
neg	0.0409615
neg	0.0227991
neg	0.0583159
neg	0.0142892
neg	0.00170455
neg	0.00179545
neg	0.0270652
neg	0.176128
neg	0.0891793
neg	0.0144213
neg	0.0297596
neg	0.143237
neg	0.0221429
neg	0.06
neg	0.0350223
neg	0.0229899
neg	0.0680409
neg	0.012094
neg	0.0341327
neg	0.0333059
neg	0.203122
neg	0.0812025
neg	0.0642867
neg	0.315819
neg	0.013067
neg	0.0509026
neg	0.0328571
neg	0.135584
neg	0.134736
neg	0.257896
neg	0.0266463
neg	0.077749
neg	0.364837
neg	0.116389
neg	0.0948729
neg	0.0399836
neg	0.160445
neg	0.00670213
neg	0.0152143
neg	0.138216
neg	0.0821341
neg	0.228527
neg	0.0900719
neg	0.113129
neg	0.182748
neg	0.0215046
neg	0.0327486
neg	0.0657396
neg	0.108574
neg	0.0429048
neg	0.119279
neg	0.0615137
neg	0.0154675
neg	0.051345
neg	0.216993
neg	0.0683494
neg	0.105699
neg	0.00595455
neg	0.03255
neg	0.00722222
neg	0.0366837
neg	0.0331838
neg	0.472461
neg	0.012345
neg	0.143264
neg	0.0159021
neg	0.0486726
neg	0.0180676
neg	0.0303729
neg	0.0521086
neg	0.0436465
neg	0.0923352
neg	0.0181944
neg	0.323658
neg	0.216823
neg	0.0208702
neg	0.0512915
neg	0.0564872
neg	0.126418
neg	0.0121649
neg	0.0222662
neg	0.265969
neg	0.0514706
neg	0.0134441
neg	0.0190385
neg	0.049542
neg	0.272073
neg	0.0169056
neg	0.0486714
neg	0.0333383
neg	0.120179
neg	0.180534
neg	0.203045
neg	0.0203829
neg	0.0236296
neg	0.0228464
neg	0.0485918
neg	0.229104
neg	0.0494847
neg	0.0658286
neg	0.0383689
neg	0.30413
neg	0.173761
neg	0.0905
neg	0.00933168
neg	0.447468
neg	0.0439228
neg	0.071851
neg	0.018785
neg	0.176064
neg	0.223508
neg	0.0268069
neg	0.0970267
neg	0.00866667
neg	0.106127
neg	0.115887
neg	0.051723
neg	0.0223387
neg	0.151704
neg	0.0285476
neg	0.100788
neg	0.0184286
neg	0.28089
neg	0.0311321
neg	0.0147605
neg	0.019386
neg	0.026737
neg	0.0212708
pos	0.431493
pos	0.538866
pos	0.0365882
pos	0.316408
pos	0.520659
pos	0.458034
pos	0.369759
pos	0.186071
pos	0.499586
pos	0.351809
pos	0.622873
pos	0.107654
pos	0.187435
pos	0.500756
pos	0.598081
pos	0.521018
pos	0.263972
pos	0.326722
pos	0.298151
pos	0.128729
pos	0.694692
pos	0.305982
pos	0.3877
pos	0.0425124
pos	0.497611
pos	0.770711
pos	0.0531911
pos	0.304977
pos	0.098639
pos	0.278546
pos	0.376274
pos	0.175467
pos	0.049256
pos	0.604851
pos	0.3425
pos	0.578598
pos	0.131195
pos	0.227576
pos	0.326948
pos	0.348583
pos	0.36553
pos	0.125584
pos	0.44892
pos	0.426223
pos	0.462411
pos	0.625298
pos	0.056523
pos	0.430567
pos	0.19351
pos	0.062789
pos	0.526408
pos	0.479566
pos	0.609098
pos	0.386974
pos	0.0686913
pos	0.485355
pos	0.215583
pos	0.417521
pos	0.349194
pos	0.186553
pos	0.506309
pos	0.528971
pos	0.274454
pos	0.217958
pos	0.564424
pos	0.253183
pos	0.559023
pos	0.296816
pos	0.394255
pos	0.533234
pos	0.174028
pos	0.31757
pos	0.346565
pos	0.155571
pos	0.565326
pos	0.462207
pos	0.149261
pos	0.13802
pos	0.247183
pos	0.0170952
pos	0.698254
pos	0.195328
pos	0.220714
pos	0.190616
pos	0.403083
pos	0.395084
pos	0.259489
pos	0.298563
pos	0.231448
pos	0.123543
pos	0.291306
pos	0.0592949
pos	0.304372
pos	0.293134
pos	0.556914
pos	0.19833
pos	0.221812
pos	0.294968
pos	0.517062
pos	0.522218
pos	0.172749
pos	0.21611
pos	0.759644
pos	0.41614
pos	0.531933
pos	0.394293
pos	0.123442
pos	0.501649
pos	0.355296
pos	0.145173
pos	0.469547
pos	0.736959
pos	0.249205
pos	0.265138
pos	0.330188
pos	0.309788
pos	0.254916
pos	0.416496
pos	0.442463
pos	0.152489
pos	0.304135
pos	0.577128
pos	0.05028
pos	0.392968
pos	0.126596
pos	0.217437
pos	0.134527
pos	0.148954
pos	0.552797
pos	0.323748
pos	0.444991
pos	0.0931218
pos	0.497982
pos	0.27692
pos	0.234922
pos	0.30122
pos	0.421431
pos	0.327811
pos	0.41472
pos	0.136756
pos	0.179357
pos	0.564805
pos	0.54777
pos	0.45771
pos	0.4055
pos	0.350696
pos	0.0958429
pos	0.565413
pos	0.338674
pos	0.497987
pos	0.119784
pos	0.234731
pos	0.426814
pos	0.27483
pos	0.475178
pos	0.496973
pos	0.179657
pos	0.157216
pos	0.543204
pos	0.375893
pos	0.138103
pos	0.344957
pos	0.0178378
pos	0.543133
pos	0.588654
pos	0.131281
pos	0.529399
pos	0.382326
pos	0.319279
pos	0.546122
pos	0.339004
pos	0.503474
pos	0.411883
pos	0.297786
pos	0.452058
pos	0.173785
pos	0.293495
pos	0.794585

## Sheet: Figure 5a,c,d
sample	CN-SIG1	CN-SIG2	CN-SIG3	CN-SIG4	CN-SIG5	SV-SIG1	SV-SIG2	SV-SIG3	SV-SIG4	SV-SIG5	SV-SIG6	SV-SIG7	SV-SIG8	SV-SIG9	SV-SIG10	chromothripsis
1	0.378614	0.0888152	0.0992536	0.429882	0.00161137	0.265667	0.0645	0.311083	0.0783333	0.220583	0.0015	0.00183333	0.01375	0.0106667	0.000583333	1
2	0.476768	0.0929006	0.128204	0.294296	0.0048895	0.171136	0.127955	0.161591	0.000454545	0.370909	0.000909091	0.00545455	0.145227	0.0122727	0	0
3	0.695276	0.125827	0.124882	0.0489961	0.0017126	0.522857	0.250714	0.100714	0.000714286	0.0635714	0.00357143	0.0157143	0.00642857	0.0278571	0	0
4	0.543548	0.293758	0.142548	0.0170484	0.00120968	0.5675	0.196	0.051	0.0005	0.042	0.0005	0.0015	0.045	0.02	0	0
5	0.0878169	0.606708	0.0512969	0.246021	0.00165493	0.0736538	0.0275	0.0505769	0.000384615	0.806346	0.000576923	0.00115385	0.0326923	0.00480769	0	0
6	0.0640323	0.323599	0.0588105	0.532807	0.00605847	0.183397	0.0426282	0.162308	0.0939744	0.0289103	0.319038	0.00153846	0.00923077	0.0161538	0.00153846	1
7	0.0965579	0.347616	0.0790053	0.472974	0.000668421	0.350789	0.0321053	0.0847368	0	0.0831579	0.000526316	0.379211	0.0155263	0.0121053	0.000526316	0
8	0.0517	0.653937	0.0407526	0.231147	0.00447895	0.0408333	0.323333	0.005	0.000833333	0.419167	0	0.00791667	0.105417	0.095	0	0
9	0.484568	0.10909	0.24534	0.14412	0.00501543	0.619	0.0065	0.1695	0.0015	0.044	0.0015	0.038	0.028	0.008	0.0005	0
10	0.298985	0.0507059	0.611515	0.0351912	0.00139706	0.342059	0.0863235	0.0595588	0.234559	0.0610294	0.109118	0.00279412	0.0348529	0.00470588	0.0467647	1
11	0.169874	0.499296	0.161119	0.0916155	0.0154061	0.143966	0.0405172	0.0127586	0.037069	0.316379	0.005	0.0267241	0.138276	0.0127586	0.00775862	0
12	0.868818	0.0848409	0.0313409	0.0124091	0.000909091	0.08125	0.245	0.01375	0	0.23875	0	0.04625	0.08125	0.29125	0	0
13	0.147285	0.470124	0.109371	0.0673427	0.198336	0.224091	0.275	0.100303	0.000151515	0.0148485	0.00030303	0.361667	0.0112121	0.00893939	0	0
14	0.108411	0.545158	0.154021	0.187007	0.00241781	0.0518182	0.181818	0.0265909	0.000227273	0.0465909	0.000227273	0.110455	0.00545455	0.573409	0	0
15	0.458574	0.348794	0.143794	0.0255441	0.0176618	0.06	0.168	0.1115	0	0.0195	0	0.0515	0	0.5835	0	0
16	0.406534	0.388222	0.144923	0.0514948	0.00561856	0.179167	0.0604167	0.0404167	0.482083	0.122917	0.00708333	0.0025	0.05375	0.00666667	0.00125	0
17	0.200074	0.38037	0.171797	0.162678	0.0472115	0.167907	0.579651	0.129186	0	0.0917442	0.000116279	0.00302326	0.0127907	0.00848837	0	0
18	0.229929	0.273726	0.0633149	0.284842	0.0315665	0.242065	0.0943478	0.0390217	0.37913	0.0246739	0.0279348	0.0023913	0.00152174	0.0109783	0.148261	1
19	0.269844	0.526875	0.137948	0.0469583	0.0101042	0.0545455	0.0945455	0.00545455	0.00136364	0.6	0	0.00636364	0.217727	0.0118182	0.000454545	0
20	0.669944	0.124737	0.140094	0.0573308	0.00426692	0.400313	0.0696875	0.03	0	0.233125	0.0003125	0.001875	0.0621875	0.195312	0	0
21	0.417696	0.472816	0.0593675	0.026009	0.0121837	0.372222	0.0533333	0.0505556	0.00111111	0.193333	0.000555556	0.00611111	0.104444	0.00833333	0.000555556	0
22	0.738218	0.0153935	0.21919	0.0247917	0.00108796	0.051	0.707	0.013	0.001	0.122	0	0.017	0.056	0.03	0	0
23	0.193339	0.0827825	0.198245	0.518904	0.00175514	0.131579	0.146316	0.336184	0.145	0.0159211	0.111184	0.0231579	0.00539474	0.00960526	0	1
24	0.728932	0.0477778	0.19812	0.0220085	0.00108974	0.119545	0.625	0.104091	0.00272727	0.0622727	0.00136364	0.0136364	0.0413636	0.0172727	0.000454545	0
25	0.20886	0.229108	0.0425292	0.383004	0.0750292	0.362891	0.120547	0.247188	0.127422	0.0225	0.0310156	0.0264062	0.00171875	0.0075	0.0163281	1
26	0.459091	0.0158392	0.317622	0.205437	0.00106643	0.0534211	0.427105	0.125	0.274211	0.015	0.0189474	0.00289474	0.00947368	0.0110526	0.00342105	0
27	0.406751	0.269171	0.14697	0.0629378	0.087523	0.03	0.0292593	0.00277778	0.00592593	0.385556	0.00185185	0.00240741	0.18037	0.00648148	0.00259259	0
28	0.0500275	0.19432	0.307273	0.446504	0.000508242	0.0786364	0.108409	0.0284091	0.000227273	0.716364	0	0.005	0.0479545	0.00840909	0	0
29	0.515439	0.176436	0.137606	0.0792819	0.0832048	0.03875	0.16375	0.00625	0.00125	0.135	0	0.04125	0.0025	0.60375	0	0
30	0.558066	0.156116	0.0810692	0.19739	0.00262579	0.314444	0.226111	0.0355556	0.00111111	0.143333	0	0.0255556	0.0583333	0.183333	0	0
31	0.493669	0.184892	0.0592473	0.0537366	0.18957	0.0979412	0.194706	0.116471	0.00176471	0.01	0	0.00911765	0	0.518824	0.000294118	0
32	0.764018	0.053817	0.141808	0.0353795	0.00142857	0.1775	0.275	0.0275	0.0025	0.275	0	0.03	0.1575	0.0475	0	0
33	0.605197	0.124621	0.193848	0.0470909	0.0161818	0.71125	0.00291667	0.0983333	0.000416667	0.0991667	0.000416667	0.00666667	0.0291667	0.0408333	0	0
34	0.250708	0.0571128	0.296847	0.391925	0.00117257	0.43697	0.0316667	0.0233333	0.109242	0.313182	0.0030303	0.00136364	0.0574242	0.00363636	0.00106061	0
35	0.491944	0.368347	0.0480688	0.0146958	0.0468651	0.0325	0.0575	0.004	0.0005	0.682	0	0.0075	0.0505	0.1325	0	0
36	0.314228	0.0769608	0.247243	0.0816299	0.27625	0.123	0.0683333	0.01	0	0.231667	0	0.043	0.177	0.343333	0	0
37	0.561825	0.0408532	0.376032	0.0192262	0.000892857	0.121111	0.783333	0.02	0.000555556	0.0138889	0.00111111	0.0211111	0.000555556	0.0383333	0	0
38	0.439429	0.133873	0.289012	0.0552778	0.0576235	0.716875	0.010625	0.0228125	0	0.129062	0	0.0003125	0.114687	0	0.0003125	0
39	0.0386443	0.0234694	0.565569	0.126152	0.243608	0.17025	0.1055	0.6295	0.00025	0.05725	0.00025	0.00325	0.01375	0.00725	0.00025	1
40	0.638197	0.0325205	0.282582	0.0430328	0.00219262	0.0442857	0.0385714	0.00285714	0	0.715	0	0.005	0.0171429	0.15	0	0
41	0.384051	0.339676	0.0629576	0.178181	0.00789063	0.401905	0.0678571	0.0292857	0	0.0409524	0.000952381	0.39381	0.0135714	0.0402381	0.00047619	1
42	0.0359689	0.00890533	0.453499	0.498602	0.000983728	0.159203	0.381594	0.0202899	0.407609	0.0101449	0.00137681	0.00152174	0.00478261	0.00268116	7.24638e-05	1
43	0.454556	0.16382	0.134036	0.224632	0.00380711	0.1165	0.1175	0.034	0.0015	0.5705	0	0.005	0.138	0.015	0	0
44	0.256359	0.409595	0.189346	0.134046	0.00237552	0.385	0.165	0.118333	0.00333333	0.173333	0.00333333	0.00833333	0.0483333	0.0366667	0.005	0
45	0.720881	0.235512	0.028873	0.0110451	0.00141393	0.398333	0.0216667	0.0733333	0.00333333	0.181667	0	0	0.266667	0.00166667	0.00166667	0
46	0.244947	0.0979939	0.0587462	0.260881	0.0909271	0.0881183	0.0836022	0.00736559	0.157366	0.0410753	0.123118	0.0011828	0.00844086	0.00370968	0.472419	1
47	0.147085	0.167873	0.052577	0.620338	0.00253555	0.0282447	0.219787	0.0917553	0.206011	0.00452128	0.327074	0.00101064	0.00404255	0.00138298	0.00175532	1
48	0.438908	0.340583	0.0956311	0.106529	0.00282767	0.166842	0.3	0.0334211	0.000526316	0.234737	0.00105263	0.00657895	0.239737	0.0105263	0	0
49	0.16946	0.566922	0.0613753	0.103477	0.00417738	0.185851	0.360532	0.0062766	0.00712766	0.0267021	0.00319149	0.23117	0.0229787	0.00351064	0.137766	1
50	0.0895156	0.302742	0.335367	0.268953	0.000984375	0.688947	0.0760526	0.0186842	0.000526316	0.171053	0	0.00447368	0.0147368	0.00894737	0	0
51	0.442617	0.320234	0.0345573	0.166172	0.021263	0.0411111	0.103889	0.0123611	0.0025	0.133333	0.162778	0.00333333	0.015	0.00819444	0.463472	1
52	0.475142	0.0463608	0.129272	0.34413	0.00191456	0.527857	0.0610714	0.208214	0.00178571	0.111786	0.00142857	0.00285714	0.0535714	0.00857143	0	0
53	0.731836	0.0256637	0.208053	0.0322566	0.00128319	0.0375	0.72	0.025	0	0.05	0	0.055	0	0.105	0	0
54	0.463791	0.0870915	0.379346	0.0663562	0.00138889	0.0275	0.000833333	0.000833333	0	0.479167	0	0.00666667	0.42	0.0633333	0	0
55	0.437432	0.126325	0.343566	0.0769126	0.00241803	0.17375	0.228333	0.025	0.000416667	0.23375	0	0.0158333	0.01625	0.28875	0	0
56	0.383112	0.365357	0.210982	0.0239413	0.00746173	0.2395	0.025	0.0655	0	0.5985	0.0005	0.0015	0.0455	0.0115	0.0005	0
57	0.65186	0.0273967	0.192397	0.124236	0.00165289	0.319063	0.0884375	0.070625	0.0325	0.130625	0.0828125	0.0065625	0.106563	0.009375	0.001875	0
58	0.145086	0.0374313	0.313625	0.483093	0.0176632	0.0510119	0.0241071	0.152619	0.000595238	0.0371429	0.4	0.00125	0.00720238	0.0014881	0.323095	1
59	0.126801	0.117982	0.0178015	0.284342	0.313739	0.104257	0.111261	0.0621171	0.434775	0.0088964	0.147568	0.00513514	0.00240991	0.0161036	0.0168919	1
60	0.293998	0.427637	0.10039	0.166055	0.00728903	0.0448276	0.118276	0.0118966	0.00810345	0.296552	0.00327586	0.00534483	0.384828	0.0087931	0.00155172	0
61	0.948324	0.0154255	0.0275798	0.00715426	0.000638298	0	0	0	0	0.225	0	0.05	0.005	0.7	0	0
62	0.631391	0.0750752	0.128177	0.158459	0.00270677	0.246111	0.323333	0.0155556	0.000555556	0.227778	0.00166667	0.0111111	0.142222	0.0216667	0	0
63	0.722697	0.149547	0.0994488	0.0260236	0.000866142	0.196429	0.494286	0.0692857	0.00214286	0.130714	0.00142857	0.0128571	0.0328571	0.0328571	0	0
64	0.493895	0.0729797	0.382311	0.0474709	0.00142442	0.146	0.0773333	0.399	0	0.263333	0.000333333	0.006	0.031	0.073	0	0
65	0.412253	0.0717297	0.257456	0.232573	0.0140262	0.1075	0.0330357	0.313571	0.00107143	0.0691071	0.000535714	0.0257143	0.05375	0.0455357	0	0
66	0.765811	0.18443	0.0289693	0.00997807	0.0041886	NA	NA	NA	NA	NA	NA	NA	NA	NA	NA	0
67	0.0611094	0.0211398	0.395	0.519476	0.00154255	0.318951	0.0125926	0.101358	0.110309	0.0719753	0.18858	0.00475309	0.0211728	0.055679	0.0588889	1
68	0.133746	0.627913	0.106195	0.11087	0.00349558	0.148621	0.0289655	0.00931034	0.000344828	0.0432759	0.000344828	0.659138	0.0144828	0.0782759	0	0
69	0.297038	0.0791667	0.415782	0.141103	0.0514359	0.027619	0.0445238	0.00357143	0.00928571	0.302857	0.268571	0.00380952	0.272857	0.00619048	0.000714286	0
70	0.0465296	0.0115707	0.528339	0.262747	0.00122533	0.397692	0.0205769	0.0359615	0.172692	0.145385	0.0126923	0.00211538	0.0792308	0.0169231	0.0369231	1
71	0.68736	0.0488	0.21044	0.0484	0.00138	0.115455	0.0645455	0.715909	0.000454545	0.0527273	0.000454545	0.00636364	0.0245455	0.0131818	0	0
72	0.0732068	0.06	0.713513	0.135148	0.00278481	0.0675	0.0666667	0.00875	0.000833333	0.522917	0.000416667	0.0120833	0.261667	0.0495833	0	0
73	0.254509	0.0348988	0.688627	0.0196965	0.000881503	0.114	0.2235	0.0175	0.002	0.483	0	0.016	0.118	0.016	0	0
74	0.238858	0.333262	0.0920364	0.0663659	0.260356	0.0892857	0.0181169	0.0472078	0.0038961	0.0911688	0.138442	0.00142857	0.0115584	0.00785714	0.573377	1
75	0.674304	0.0189348	0.269217	0.0348478	0.00132609	0.145	0.249	0.095	0.004	0.203	0	0.028	0.053	0.221	0	0
76	0.205065	0.192123	0.445129	0.0472522	0.104213	0.334783	0.00695652	0.0923913	0.000434783	0.0395652	0	0	0.517174	0	0	0
77	0.270744	0.107949	0.586474	0.0287436	0.000653846	0.52875	0.0425	0.106875	0.0003125	0.060625	0.0003125	0.229063	0.01375	0.014375	0	0
78	0.291059	0.0460332	0.362436	0.296824	0.00132653	0.233966	0.0203448	0.417241	0.163103	0.111034	0.00293103	0	0.032069	0.00189655	0.00448276	1
79	0.429955	0.309217	0.206401	0.0401958	0.00965361	0.208333	0.14	0.111667	0.005	0.141667	0	0.045	0.00333333	0.31	0	0
80	0.521801	0.227158	0.200047	0.0346429	0.010528	0.511429	0.120714	0.0178571	0	0.183571	0	0.0142857	0.120714	0.0228571	0	0
81	0.185969	0.468279	0.0762289	0.106208	0.0225211	0.0439394	0.0435606	0.0143939	0.25553	0.0565152	0.161894	0.346591	0.00659091	0.0190909	0.0025	1
82	0.0782686	0.0580421	0.350866	0.510809	0.000760518	0.230678	0.00644068	0.351356	0.00508475	0.035339	0.0326271	0.000169492	0.0368644	0.000338983	0.0020339	0
83	0.0577558	0.0432326	0.201238	0.552913	0.141779	0.157553	0.111383	0.446596	0.0482979	0.0260638	0.0129787	0.00138298	0.00787234	0.00531915	0.139787	1
84	0.322393	0.24249	0.125097	0.303103	0.00287938	0.0595763	0.0688136	0.128051	0.430932	0.0609322	0.0577966	0.00161017	0.00228814	0.0134746	0.140424	1
85	0.403601	0.449946	0.0761549	0.0440897	0.0173913	0.383182	0.351818	0.08	0.000454545	0.109091	0.000909091	0.0127273	0.03	0.0281818	0	0
86	0.434033	0.391457	0.141168	0.0296357	0.00109296	0.008	0.724	0.005	0	0.0275	0	0.0285	0.0005	0.2035	0	0
87	0.229771	0.0300286	0.676571	0.0598143	0.00187143	0.200645	0.016129	0.0287097	0.00016129	0.135484	0.000645161	0.0162903	0.513548	0.0851613	0	0
88	0.336817	0.560341	0.070022	0.0193722	0.00886564	0.397083	0.224583	0.0145833	0.00166667	0.0525	0	0.229583	0.00916667	0.0408333	0	0
89	0.863205	0.102457	0.0219444	0.00653846	0.0033547	0.367273	0.369545	0.0309091	0.000454545	0.0522727	0.000454545	0.0813636	0.0140909	0.0331818	0	0
90	0.0579538	0.067038	0.555124	0.102822	0.212285	0.259333	0.0543333	0.0913333	0.00266667	0.451	0.000666667	0.003	0.111333	0.00733333	0.000333333	0
91	0.352252	0.116014	0.105873	0.373679	0.0140212	0.236848	0.0422826	0.0195652	0.340326	0.0904348	0.0855435	0.00217391	0.0179348	0.00565217	0.00184783	1
92	0.801565	0.0251168	0.142523	0.0281542	0.00140187	0.155	0.473	0.043	0.003	0.049	0.001	0.013	0	0.041	0	0
93	0.802297	0.0573423	0.108874	0.0262838	0.00198198	0.47	0.07125	0.07	0.00125	0.095	0.00125	0.0275	0.0025	0.245	0	0
94	0.507013	0.0538149	0.17289	0.205828	0.0334253	0.193	0.466	0.105	0	0.121	0.001	0.022	0.041	0.042	0	0
95	0.0861832	0.0235878	0.562662	0.301393	0.0102958	0.338654	0.121923	0.188846	0.005	0.0440385	0.230577	0.00576923	0.0121154	0.01	0.00192308	0
96	0.304443	0.150631	0.491671	0.0410891	0.00142327	0.0621429	0.487679	0.205357	0.172679	0.00464286	0.00160714	0.0291071	0.000714286	0.0125	0.000357143	1
97	0.216618	0.46999	0.126578	0.158814	0.0131373	0.4875	0.19125	0.0221875	0.0009375	0.0371875	0	0.0425	0.0428125	0.0109375	0.000625	0
98	0.225114	0.260034	0.38117	0.0699545	0.0542614	0.03	0.0703125	0.00125	0	0.415312	0	0.18625	0.220625	0.0728125	0	0
99	0.0903297	0.163031	0.604414	0.110357	0.0157967	0.0421429	0.0589286	0.025	0.000178571	0.285	0.000178571	0.00357143	0.523929	0.0567857	0.000357143	0
100	0.297181	0.0428889	0.555944	0.0984722	0.00158333	0.146207	0.516207	0.128103	0	0.118793	0.000344828	0.00344828	0.0753448	0.00603448	0.000172414	0
101	0.585562	0.0541123	0.326359	0.0235688	0.00474638	0.0725	0.363333	0.0116667	0.0025	0.260833	0	0.0183333	0.22	0.0358333	0	0
102	0.48392	0.145355	0.34	0.0273373	0.0014497	0.108125	0.0875	0.04625	0	0.463125	0.00125	0.011875	0.2075	0.071875	0.000625	0
103	0.685847	0.0771573	0.170887	0.0598387	0.00193548	0.0266667	0.0568182	0.0104545	0.100152	0.109697	0.00257576	0.00393939	0.0263636	0.629242	0.00030303	0
104	0.803738	0.0137379	0.158762	0.0219417	0.000679612	0.375	0.222	0.193	0.001	0.114	0.002	0.017	0.015	0.037	0.001	0
105	0.31706	0.491726	0.105798	0.027369	0.00771429	0.0695	0.1255	0.02825	0.00025	0.204	0.001	0.51175	0.03675	0.01975	0.0005	0
106	0.569884	0.184205	0.118841	0.120679	0.00177152	0.218889	0.556667	0.00888889	0.00111111	0.128333	0	0.00777778	0.0433333	0.0288889	0	0
107	0.259597	0.149274	0.0905343	0.495575	0.00203629	0.0730233	0.179651	0.68	0.000232558	0.0382558	0.000116279	0.00162791	0.0109302	0.00534884	0.000116279	1
108	0.71981	0.188466	0.0523793	0.0212241	0.0119483	0.305	0.145	0.505	0	0.005	0.005	0.01	0	0.005	0	0
109	0.322923	0.596784	0.0238615	0.0184038	0.0150587	0.0365	0.233	0.005	0.0005	0.279	0	0.0115	0.0405	0.3905	0	0
110	0.0647751	0.0366004	0.118604	0.720214	0.0504969	0.341211	0.0304211	0.311211	0.155211	0.0281053	0.00305263	0.00478947	0.0102105	0.00236842	0.0183158	1
111	0.64105	0.014895	0.323256	0.0186975	0.00102941	0.0472727	0.0595455	0.00363636	0	0.716818	0	0.00863636	0.120455	0.0427273	0	0
112	0.212516	0.0114869	0.710261	0.0626307	0.00129085	0.102188	0.241563	0.01125	0.000625	0.356875	0	0.07	0.0934375	0.117813	0	0
113	0.216715	0.33942	0.273677	0.0475768	0.00561433	0.150385	0.365385	0.349744	0.000128205	0.00974359	0	0.0141026	0.000128205	0.105	0	1
114	0.289752	0.264264	0.080488	0.263071	0.0419069	0.104111	0.265333	0.009	0.282444	0.240333	0.00122222	0.00311111	0.0246667	0.0154444	0.0117778	1
115	0.395758	0.0621489	0.36625	0.167711	0.00344101	0.0597727	0.537045	0.0311364	0.0220455	0.158182	0.00659091	0.00886364	0.0409091	0.00727273	0.000227273	0
116	0.438483	0.0251724	0.519483	0.0148448	0.000465517	0.0916667	0.487667	0.0606667	0	0.104333	0	0.0853333	0.0243333	0.145333	0	0
117	0.2474	0.331734	0.0534456	0.0497994	0.0488395	0.0235	0.314625	0.255875	0	0.014375	0.000125	0.063625	0.005625	0.31975	0	1
118	0.155359	0.541136	0.0554326	0.0650073	0.176217	0.191912	0.144853	0.131324	0.000735294	0.136471	0.000147059	0.318382	0.0176471	0.0495588	0.000147059	0
119	0.374582	0.262908	0.0767032	0.269412	0.00913347	0.174643	0.11	0.0292857	0.00482143	0.0501786	0.00482143	0.0103571	0.00982143	0.349821	0.230714	1
120	0.913112	0.0164031	0.0547704	0.0141837	0.000586735	0.1725	0.385	0.29	0	0.0525	0	0.0325	0.0025	0.0575	0	0
121	0.308106	0.338885	0.247727	0.0912771	0.00338745	0.0180769	0.3475	0.00134615	0.000192308	0.114038	0	0.00480769	0.507115	0.00653846	0	0
122	0.664667	0.150963	0.1515	0.0284815	0.00281481	0.103125	0.6525	0.089375	0.000625	0.06625	0.003125	0.01375	0.0325	0.035	0	0
123	0.685693	0.0836496	0.060365	0.160639	0.0045073	0.082	0.413	0.014	0.001	0.305	0.001	0.023	0.116	0.038	0	0
124	0.118566	0.751907	0.037154	0.0297528	0.00249294	0.0277885	0.0380769	0.0314423	0.000288462	0.0460577	9.61538e-05	0.386827	0.00634615	0.461538	0	0
125	0.756491	0.172981	0.0505124	0.0169099	0.00130435	0.04375	0.285833	0.00375	0	0.274583	0	0.11125	0.117083	0.160833	0	0
126	0.118514	0.285295	0.156541	0.351301	0.0249726	0.0261616	0.123687	0.0163131	0.479949	0.10202	0.0983333	0.000808081	0.0179798	0.00530303	0.0618182	1
127	0.068127	0.587306	0.0191429	0.145107	0.146925	0.0726374	0.806703	0.046044	0.00021978	0.0543956	0.00010989	0.00137363	0.0089011	0.00362637	0	0
128	0.278104	0.165339	0.106932	0.268242	0.156731	0.0923077	0.479615	0.0375	0.025	0.151731	0.0140385	0.0344231	0.0746154	0.00980769	0.0025	0
129	0.268892	0.263247	0.43549	0.029884	0.000863402	0.504444	0.280556	0.0677778	0.00166667	0.0594444	0.000555556	0.015	0.0166667	0.0344444	0.000555556	0
130	0.719597	0.230839	0.0323322	0.0120134	0.00192953	0.10375	0.024375	0.063875	0.22375	0.007125	0.006375	0.01875	0.003875	0.51	0	0
131	0.366991	0.475853	0.0988389	0.0309716	0.00547393	0.174375	0.594688	0.02875	0.0021875	0.0696875	0.0003125	0.06125	0.0215625	0.0225	0	0
132	0.328924	0.0148259	0.629462	0.0248734	0.000806962	0.472826	0.0306522	0.041087	0.00913043	0.0397826	0.0652174	0.0023913	0.00630435	0.0076087	0.000869565	0
133	0.608161	0.0449174	0.282934	0.0596488	0.00171488	0.127188	0.505625	0.286562	0.000625	0.0090625	0	0.00875	0	0.010625	0.0003125	0
134	0.590955	0.0740605	0.103487	0.22715	0.00152866	0.281667	0.410556	0.0677778	0.00388889	0.0572222	0	0.0172222	0.0211111	0.0294444	0	0
135	0.311119	0.4525	0.0378891	0.169514	0.00595331	0.0483929	0.0216071	0.881786	0.000178571	0.00303571	0.000357143	0.0330357	0.000357143	0.00928571	0	1
136	0.444535	0.452907	0.0817878	0.0116279	0.00297965	0.0925	0.08875	0.005	0.000625	0.30875	0	0.31375	0.1525	0.03125	0	0
137	0.559612	0.30342	0.0945259	0.0336925	0.0028592	0.082	0.656	0.035	0	0.109	0	0.018	0.071	0.024	0	0
138	0.18446	0.129495	0.525364	0.0385563	0.108779	0.0395	0.23025	0.0045	0.0005	0.372	0	0.0035	0.0845	0.0215	0	0
139	0.934896	0.0334115	0.021276	0.00898437	0.000703125	0.08	0.6275	0.0375	0.0025	0.065	0	0.09	0	0.0975	0	0
140	0.393827	0.118464	0.43331	0.0397765	0.00736034	0.214091	0.270455	0.0472727	0.000454545	0.284545	0	0.0859091	0.0563636	0.0318182	0	0
141	0.629646	0.199944	0.11694	0.0183396	0.00339552	0.117895	0.0636842	0.116316	0	0.0631579	0.000526316	0.0221053	0.00842105	0.606053	0	0
142	0.791419	0.125572	0.0399576	0.0173305	0.019661	0.073	0.583	0.035	0	0.13	0	0.012	0.002	0.142	0.001	0
143	0.26942	0.0419196	0.637143	0.0480952	0.00116071	0.286695	0.0165254	0.496356	0.00194915	0.0323729	0.100932	0.0247458	0.0278814	0.00305085	0.00279661	1
144	0.918728	0.0521652	0.0199777	0.00743304	0.000736607	0.36	0.423333	0.075	0.005	0.0466667	0	0.025	0.00166667	0.0616667	0	0
145	0.369583	0.014375	0.589635	0.0238194	0.00123264	0.312353	0.136471	0.0279412	0.00970588	0.106471	0.00176471	0.00882353	0.0567647	0.0105882	0.00235294	0
146	0.489548	0.339455	0.0727793	0.0710505	0.00852394	0.327	0.0705	0.0535	0.0005	0.3535	0.0015	0.009	0.0845	0.076	0	0
147	0.839648	0.113906	0.0250781	0.0137891	0.00369141	0.205833	0.51	0.0766667	0.00333333	0.0883333	0	0.0158333	0.04	0.035	0.00166667	0
148	0.259102	0.159551	0.212002	0.360059	0.00345703	0.329483	0.0527586	0.00672414	0.000344828	0.241897	0.000172414	0.00534483	0.352931	0.00586207	0	0
149	0.941401	0.0317026	0.0177586	0.00689655	0.00148707	0.0475	0.7075	0.04	0	0.0575	0	0.0625	0	0.0825	0	0
150	0.0971891	0.0767876	0.212662	0.567908	0.036943	0.358242	0.0447802	0.065989	0.0854945	0.0459341	0.233352	0.00681319	0.0154396	0.0303297	0.00340659	1
151	0.579469	0.0193701	0.254902	0.142303	0.00204724	0.185833	0.285833	0.113333	0	0.259167	0.000833333	0.0183333	0.0333333	0.095	0	0
152	0.0931789	0.0382651	0.695442	0.0972198	0.0457435	0.08125	0.0646875	0.610625	0.0003125	0.110937	0	0.00625	0.115312	0.008125	0	0
153	0.557416	0.0488087	0.0462248	0.33943	0.00307047	0.07	0.0323077	0.133846	0.0459615	0.00557692	0.483462	0.00365385	0.00115385	0.00615385	0.122308	1
154	0.0512726	0.0262984	0.342823	0.577842	0.000755814	0.611538	0.00974359	0.0461538	0.0848718	0.130513	0.00230769	0.00205128	0.0117949	0.0370513	0.000512821	1
155	0.466973	0.496145	0.0246837	0.00921687	0.00112952	0.184688	0.157188	0.0375	0	0.009375	0.000625	0.0071875	0.0003125	0.599375	0.0003125	0
156	0.724698	0.0649194	0.176512	0.0304839	0.00120968	0.17	0.3075	0.0225	0	0.3225	0	0.02	0.125	0.03	0	0
157	0.26625	0.0180921	0.628668	0.0841941	0.00101974	NA	NA	NA	NA	NA	NA	NA	NA	NA	NA	0
158	0.106884	0.154235	0.590672	0.132369	0.00982276	0.304141	0.0884375	0.0114844	7.8125e-05	0.296563	0.00015625	0.145625	0.115625	0.0344531	0	0
159	0.175524	0.0832439	0.60328	0.124573	0.00662195	0.210517	0.0560345	0.0851724	0.316034	0.122586	0.0839655	0.00293103	0.0125862	0.0443103	0.0444828	1
160	0.505622	0.202094	0.0380203	0.22132	0.00625635	0.26375	0.0515625	0.459375	0.00364583	0.0102083	0.13875	0.00145833	0.00510417	0.00145833	0.0053125	1
161	0.21851	0.316332	0.019033	0.314319	0.0126289	0.226176	0.133088	0.332059	0	0.0397059	0	0.179265	0.0172059	0.00852941	0.000147059	1
162	0.646741	0.0147768	0.321362	0.0152679	0.000647321	0.0766667	0.36	0.025	0	0.216667	0	0.0383333	0	0.271667	0.00166667	0
163	0.452984	0.192291	0.192107	0.153037	0.00434555	0.565417	0.180417	0.0908333	0.00208333	0.0825	0.000416667	0.00458333	0.0425	0.0075	0	0
164	0.594426	0.0765164	0.304488	0.0175205	0.00290984	NA	NA	NA	NA	NA	NA	NA	NA	NA	NA	0
165	0.906286	0.0601456	0.0262379	0.00475728	0.0011165	0.08	0.371667	0.02	0	0.256667	0	0.03	0	0.228333	0	0
166	0.472032	0.371316	0.0780409	0.0580994	0.0106579	0.103571	0.330357	0.0675	0.285357	0.0382143	0.00214286	0.01	0.01	0.120357	0.0025	0
167	0.348526	0.504482	0.0723882	0.0468191	0.00145325	0.0488636	0.84	0.0765909	0	0.0186364	0.000454545	0.00340909	0.00727273	0.00409091	0	0
168	0.180389	0.188157	0.274019	0.297806	0.0507778	0.210929	0.042	0.0982143	0.506643	0.0421429	0.0208571	0.00128571	0.0399286	0.00207143	0.0175714	1
169	0.606345	0.224167	0.114927	0.0185673	0.0125585	0.170625	0.0579167	0.110417	0.000416667	0.413542	0.000416667	0.091875	0.104375	0.040625	0.000416667	0
170	0.396602	0.524369	0.0262379	0.00964806	0.00930825	0.0085	0.95475	0.01875	0.0005	0.003	0.00025	0.00325	0	0.0105	0	0
171	0.289576	0.153294	0.187881	0.361695	0.00383475	0.498286	0.0817143	0.0101429	0.00171429	0.0464286	0.290714	0.0122857	0.00642857	0.0141429	0.00185714	1
172	0.210855	0.376167	0.123382	0.280285	0.00434743	0.247778	0.138333	0.110185	0.00037037	0.0924074	0	0.360926	0.0335185	0.00981481	0	0
173	0.29445	0.52799	0.150825	0.0235766	0.00161483	0.0554167	0.136667	0.0533333	0.000416667	0.0504167	0.00166667	0.66875	0.0075	0.0225	0.000416667	0
174	0.0828037	0.466974	0.0368547	0.395689	0.00490239	0.241905	0.426429	0.0897619	0.118571	0.00904762	0.00666667	0.00428571	0.00952381	0.00738095	0.005	0
175	0.630383	0.265617	0.01965	0.07435	0.00405	0.07375	0.31375	0.008125	0	0.0875	0	0.440625	0.018125	0.054375	0	0
176	0.318579	0.0970431	0.432957	0.11453	0.0110533	0.0496053	0.0763158	0.0151316	0.00789474	0.404342	0.000657895	0.0263158	0.0327632	0.0182895	0.0814474	1
177	0.152448	0.0633362	0.331864	0.448118	0.000801394	0.4165	0.0153571	0.260429	0.116643	0.0327857	0.0218571	0.00421429	0.0748571	0.00235714	0.0106429	1
178	0.372643	0.0663452	0.170393	0.374548	0.00708333	0.194074	0.24463	0.126296	0.0287037	0.172407	0.00740741	0.0394444	0.0368519	0.06	0.00351852	0
179	0.121145	0.0669087	0.27104	0.523817	0.00868263	0.328125	0.074875	0.139875	0.06925	0.26675	0.003	0.002625	0.042125	0.003	0.001375	0
180	0.316405	0.573381	0.0780714	0.0287976	0.00147619	0.0361628	0.0304651	0.0213953	0.000116279	0.0148837	0	0.0212791	0.00406977	0.727442	0	0
181	0.0661012	0.0715575	0.690883	0.169236	0.00103175	0.285532	0.0488298	0.0270213	0.148936	0.219894	0.110213	0.00170213	0.097234	0.00340426	0.00351064	0
182	0.184712	0.0566637	0.227023	0.423849	0.0023741	0.201508	0.0228571	0.269365	0.028254	0.045	0.0921429	0.00119048	0.0237302	0.00293651	0.00309524	1
183	0.836865	0.105865	0.0400769	0.0107308	0.00282692	0.139091	0.274091	0.492727	0.000909091	0.0136364	0	0.0122727	0	0.0286364	0	0
184	0.431615	0.391693	0.0624479	0.029362	0.0701563	0.146875	0.182188	0.0275	0.000625	0.43375	0.0003125	0.0053125	0.048125	0.0471875	0.0009375	0
185	0.0855571	0.294991	0.0422519	0.167739	0.294672	0.0988312	0.0501623	0.00516234	0.646981	0.00907468	0.156591	0.00160714	0.00287338	0.00131494	0.00220779	1
186	0.141432	0.57969	0.0730823	0.0974092	0.00696581	0.271736	0.382569	0.137014	6.94444e-05	0.0109722	0.000138889	0.170069	0.00444444	0.0125	0	0
187	0.305563	0.552523	0.11338	0.0244718	0.00231221	0.0285714	0.0196429	0.00178571	0	0.404643	0	0.365357	0.0914286	0.0828571	0.000357143	0
188	0.408329	0.194354	0.260618	0.128343	0.00460674	0.207	0.054	0.425333	0.149333	0.00966667	0.054	0.00333333	0.001	0.00666667	0.00433333	0
189	0.660036	0.141551	0.147536	0.0467883	0.00125912	0.158333	0.238333	0.02	0.00166667	0.357222	0	0.0127778	0.0627778	0.143889	0	0
190	0.1323	0.0678906	0.0908398	0.257554	0.367744	0.136923	0.0870118	0.0618343	0.560533	0.0131953	0.0125148	0.00269231	0.00162722	0.0106213	0.0951775	1
191	0.468362	0.431983	0.0378305	0.0472126	0.00931034	0.062439	0.0509756	0.0218293	0.671585	0.0695122	0.00341463	0.00243902	0.0608537	0.00268293	0.0414634	1
192	0.693832	0.238248	0.0435036	0.0124088	0.00124088	0.134583	0.613333	0.11375	0.000208333	0.0185417	0.000416667	0.0927083	0.00625	0.01625	0.000208333	0
193	0.319784	0.182716	0.286346	0.152236	0.0321394	0.406333	0.233	0.147	0.000333333	0.0603333	0	0.008	0.0103333	0.108	0.000666667	0
194	0.337451	0.290583	0.139506	0.193775	0.0156522	0.143429	0.346286	0.0292857	0.140714	0.0282857	0.00314286	0.164286	0.00871429	0.117286	0.000571429	0
195	0.843685	0.0387069	0.0967672	0.017931	0.000711207	0.0646667	0.655	0.0613333	0.000333333	0.0883333	0	0.015	0.012	0.100333	0	0
196	0.254247	0.155056	0.149089	0.23027	0.200297	0.351944	0.0647222	0.281111	0.0422222	0.0602778	0.0138889	0.00375	0.00708333	0.0555556	0.0834722	1
197	0.172653	0.570377	0.0357225	0.177609	0.0159015	0.0357377	0.19582	0.0052459	0.198361	0.0671311	0.0779508	0.204098	0.0351639	0.00204918	0.000655738	1
198	0.304956	0.0408971	0.617544	0.0337353	0.00107353	0.221364	0.204545	0.121364	0	0.0672727	0	0.269091	0.0595455	0.0277273	0	0
199	0.342917	0.499883	0.132617	0.0215104	0.0014974	0.30125	0.23	0.07375	0.0003125	0.124688	0.00125	0.01	0.021875	0.231563	0.0003125	0
200	0.251432	0.594461	0.0877178	0.0492531	0.0118672	0.0428571	0.165714	0.0641429	0.000428571	0.0321429	0.000428571	0.0205714	0.0101429	0.662143	0	0
201	0.342851	0.220255	0.237287	0.19483	0.00132979	0.222692	0.0976923	0.0321154	0.000192308	0.178077	0.000192308	0.0513462	0.0938462	0.3175	0.000384615	0
202	0.236864	0.0162139	0.681951	0.0614595	0.00132948	0.287596	0.0453846	0.168269	0.00432692	0.0228846	0.277981	0.00259615	0.02875	0.00471154	0.121635	1
203	0.48233	0.370781	0.111023	0.0199858	0.00899148	0.191389	0.0369444	0.0230556	0.000555556	0.299167	0.000277778	0.0402778	0.340278	0.0516667	0.000555556	0
204	0.338828	0.128729	0.48	0.0485876	0.00114407	0.0736667	0.154333	0.0513333	0.000333333	0.582333	0.001	0.007	0.0806667	0.0463333	0	0
205	0.435408	0.400645	0.0987632	0.0426842	0.00590789	0.075	0.065	0.0218421	0.00684211	0.188947	0.222632	0.173158	0.025	0.166316	0.000263158	0
206	0.320971	0.415909	0.120186	0.10938	0.00900826	0.22413	0.476739	0.0565217	0.00108696	0.0576087	0.000652174	0.110652	0.0143478	0.0215217	0.000217391	0
207	0.503836	0.264727	0.191882	0.0364799	0.00100575	0.127	0.101333	0.0646667	0	0.219	0	0.00833333	0.468333	0.00966667	0	0
208	0.169523	0.0531744	0.660849	0.113105	0.00197674	0.41925	0.149375	0.32325	0	0.057875	0	0.01925	0.01625	0.011875	0	0
209	0.255852	0.554304	0.0878846	0.0978022	0.000695971	0.00803571	0.0589286	0.000803571	0	0.160089	0	0.0139286	0.695714	0.0614286	0	0
210	0.458133	0.063858	0.218981	0.125154	0.119907	0.28	0.341429	0.07	0.000714286	0.14	0	0.00928571	0.0564286	0.00928571	0	0
211	0.858584	0.115619	0.0175442	0.00575221	0.00110619	0.01	0.29	0.00833333	0.000833333	0.0241667	0	0.0133333	0	0.651667	0	0
212	0.5655	0.0814355	0.0494355	0.294194	0.00303226	0.168333	0.00416667	0.0933333	0	0.420833	0.00166667	0.00583333	0.109167	0.195	0	0
213	0.1884	0.508945	0.149236	0.0887273	0.0543364	0.113846	0.085	0.0128846	0.000192308	0.100962	0.000384615	0.313654	0.0123077	0.359231	0	0
214	0.473613	0.395183	0.109909	0.016372	0.0027439	0.083	0.74	0.0666667	0.000333333	0.0526667	0.000333333	0.00666667	0.0376667	0.009	0.000333333	0
215	0.360088	0.0123592	0.602095	0.023081	0.000757042	0.1085	0.0025	0.128	0	0.1085	0.0035	0.0005	0.646	0	0	0
216	0.330639	0.466574	0.043979	0.15229	0.00128817	0.114444	0.587222	0.01	0	0.153333	0	0.00666667	0.0716667	0.0322222	0	0
217	0.453187	0.264016	0.105648	0.0307902	0.00898964	0.1175	0.0411111	0.0972222	0	0.0363889	0.000833333	0.668889	0.005	0.0280556	0	0
218	0.164699	0.105949	0.196195	0.525293	0.00111551	0.1825	0.381607	0.174196	0.111964	0.0205357	0.0617857	0.0110714	0.00303571	0.00910714	0.000357143	1
219	0.925553	0.0268684	0.0308421	0.0132895	0.00171053	0.092	0.176	0.011	0.001	0.573	0	0.022	0.058	0.064	0	0
220	0.926773	0.0467955	0.0196591	0.005	0.000772727	0.25	0	0.15	0.0075	0.1125	0.0025	0.0275	0.0025	0.35	0.0075	0
221	0.662955	0.111667	0.19839	0.0248864	0.00121212	0.0303125	0.08375	0.0015625	0	0.37125	0	0.0065625	0.0671875	0.436563	0.0003125	0
222	0.459434	0.252873	0.207238	0.0591989	0.00708564	0.354091	0.100455	0.0859091	0.000454545	0.18	0.000909091	0.00772727	0.0290909	0.237273	0	0
223	0.596892	0.193514	0.156132	0.0467568	0.00309122	0.468571	0.0142857	0.0121429	0.000714286	0.3	0	0.08	0.0778571	0.0271429	0	0
224	0.126207	0.0538108	0.334089	0.462153	0.0174132	0.0561404	0.140439	0.291404	0.00210526	0.039386	0.384211	0.00114035	0.0140351	0.0027193	0.000526316	1
225	0.637226	0.160823	0.151548	0.0444839	0.00262903	0.176667	0.0333333	0.055	0	0.366667	0	0	0.365833	0.00166667	0	0
226	0.919112	0.0290888	0.0379439	0.011028	0.0014486	0.2	0.23	0	0	0.32	0.005	0	0.225	0	0	0
227	0.467624	0.378135	0.107472	0.0178591	0.0121409	0.0465625	0.199375	0.0025	0	0.142813	0	0.550625	0.0371875	0.0165625	0	0
228	0.60724	0.13342	0.150226	0.0988542	0.00496528	0.247917	0.06	0.0133333	0	0.445	0.00125	0.0116667	0.01625	0.1925	0	0
229	0.0732481	0.0108312	0.305959	0.608606	0.000492327	0.0253526	0.122821	0.138173	0.196346	0.0458013	0.294647	0.000929487	0.0191667	0.0130449	0.0458333	1
230	0.777827	0.0174299	0.182266	0.0207477	0.000747664	0.320833	0.190833	0.06125	0.000416667	0.0745833	0.000833333	0.242917	0.0116667	0.0891667	0	0
231	0.120914	0.118664	0.353319	0.0985517	0.288422	0.248269	0.0125962	0.0192308	0.00413462	0.0622115	0.0325962	0.000576923	0.0317308	0.00240385	0.259808	1
232	0.636619	0.0309631	0.290164	0.038873	0.00159836	0.505	0.00166667	0.3	0.00333333	0.125	0.00166667	0	0.05	0	0	0
233	0.575905	0.178618	0.149276	0.0140132	0.0102796	0.433636	0.146364	0.0531818	0.000454545	0.113636	0.000909091	0.0713636	0.140455	0.0313636	0.000454545	0
234	0.558037	0.226661	0.0354698	0.0357047	0.0329866	0.136047	0.141395	0.448023	0.00151163	0.0173256	0.194186	0.00523256	0.00383721	0.0383721	0.00639535	1
235	0.16003	0.160947	0.0514127	0.345754	0.139601	0.039434	0.0633019	0.469906	0.000566038	0.00367925	0.000754717	0.141038	0	0.158491	0.118491	1
236	0.872677	0.0908186	0.0237168	0.00714602	0.00219027	0.324286	0.223571	0.0292857	0.000714286	0.215	0.000714286	0.0135714	0.005	0.155	0	0
237	0.82878	0.128537	0.0199593	0.00660569	0.00351626	0.0688462	0.222692	0.00730769	0.000384615	0.587308	0.000384615	0.00730769	0.0246154	0.0753846	0	0
238	0.494878	0.0413462	0.404563	0.0462937	0.00194056	0.0904167	0.174167	0.0133333	0	0.551667	0	0.00541667	0.14125	0.01125	0.000416667	0
239	0.0431795	0.439772	0.217612	0.16962	0.0459635	0.166899	0.0564557	0.00582278	0.0113924	0.407722	0.000886076	0.048038	0.202785	0.0210127	0.00189873	1
240	0.636601	0.272973	0.0416463	0.0307012	0.00766768	0.074	0.254	0.0476667	0.000333333	0.11	0.00133333	0.0113333	0.0866667	0.409667	0	0
241	0.494953	0.0716038	0.17316	0.255204	0.00187107	0.228333	0.158889	0.413889	0.000555556	0.126667	0.00111111	0.00833333	0.0244444	0.0316667	0.000555556	0
242	0.0888849	0.0323722	0.41017	0.140739	0.276783	0.509048	0.0178571	0.0781746	0.0134921	0.0884921	0.0131746	0.00103175	0.0201587	0.00825397	0.13881	1
243	0.932763	0.0228421	0.0224474	0.0172632	0.00294737	0.035	0.839	0.011	0.005	0.03	0	0.029	0	0.046	0	0
244	0.383639	0.0281667	0.235944	0.348347	0.000847222	0.178704	0.311667	0.102037	0.0411111	0.0522222	0.0116667	0.00333333	0.0231481	0.0107407	0.24463	1
245	0.92599	0.0144271	0.0403125	0.0166927	0.00130208	0.427143	0.385	0.0292857	0.000714286	0.0671429	0	0.025	0.01	0.045	0.000714286	0
246	0.317083	0.166717	0.491414	0.0218308	0.00145202	0.188929	0.304286	0.0525	0.00142857	0.203571	0	0.00571429	0.226429	0.00821429	0	0
247	0.263651	0.322751	0.207071	0.137249	0.0638494	0.3198	0.0092	0.0626	0.0002	0.1678	0	0.0024	0.4038	0.0206	0	0
248	0.721912	0.13875	0.0720404	0.0523713	0.00694853	0.545	0.166	0.2005	0	0.0345	0	0.013	0.017	0.0175	0	0
249	0.899253	0.0306186	0.0496649	0.0171392	0.00152062	0.066	0.3	0.007	0	0.213	0	0.045	0.054	0.312	0	0
250	0.446569	0.127992	0.127646	0.0555053	0.0719149	0.151842	0.291579	0.133158	0.334474	0.0336842	0.00421053	0.00815789	0.00921053	0.00947368	0.00368421	0
251	0.564359	0.0596563	0.358328	0.0153125	0.0008125	0.146667	0.292778	0.0127778	0.000555556	0.419444	0	0.0127778	0.0794444	0.0172222	0	0
252	0.28877	0.174563	0.304431	0.22063	0.00150407	0.0625	0.00142857	0.01	0	0.192857	0	0	0.728571	0	0	0
253	0.575475	0.227209	0.140813	0.0487577	0.00300613	0.157857	0.485714	0.231071	0.000714286	0.0678571	0.000357143	0.00857143	0.00607143	0.0339286	0	0
254	0.255777	0.331942	0.0748625	0.145356	0.0411974	0.391282	0.0166667	0.0234615	0.00935897	0.117821	0.22859	0.000641026	0.0673077	0.00384615	0.0987179	1
255	0.811814	0.0330088	0.135951	0.0170796	0.000464602	0.14625	0.465	0.3025	0	0.0275	0	0.01375	0.00125	0.03875	0	0
256	0.324592	0.0514914	0.113873	0.298079	0.20823	0.186	0.0581	0.3669	0.1982	0.0455	0.0035	0.0891	0.0142	0.0212	0.0037	1
257	0.817917	0.141366	0.0159722	0.00953704	0.00756944	0.275	0.295833	0.0358333	0.00166667	0.268333	0	0.0208333	0.0408333	0.035	0	0
258	0.366604	0.545833	0.0588806	0.0249129	0.00100746	0.0285294	0.157059	0.0294118	0.00117647	0.0694118	0.000294118	0.366765	0.0285294	0.317059	0	0
259	0.511086	0.0660033	0.189951	0.0841447	0.142516	0.175714	0.382143	0.0557143	0.00214286	0.280714	0	0.00928571	0.0657143	0.0228571	0	0
260	0.229365	0.0728019	0.162872	0.136091	0.392879	0.0787791	0.00633721	0.217209	0.00168605	0.0269186	0.231512	0.00889535	0.0097093	0.0883721	0.320058	1
261	0.689491	0.0322566	0.254204	0.0213938	0.00119469	0.12125	0.285	0.0075	0	0.3875	0	0.0225	0.12875	0.03875	0	0
262	0.131859	0.325134	0.25803	0.272903	0.00155063	0.5675	0.112812	0.268281	0.00046875	0.018125	0.0003125	0.015	0.00515625	0.0084375	0.00015625	1
263	0.38766	0.347521	0.0603617	0.116085	0.0705957	0.153529	0.173529	0.0320588	0.0941176	0.0391176	0.0720588	0.293824	0.0129412	0.0155882	0.00852941	0
264	0.501462	0.130175	0.21288	0.0820029	0.0158626	0.0515	0.153	0.005	0.0485	0.29175	0.0155	0.06025	0.287	0.01675	0.0035	0
265	0.744426	0.171967	0.0634836	0.0135246	0.00334016	0.1725	0.0075	0.0025	0	0.4525	0	0	0.355	0	0	0
266	0.258241	0.434792	0.0724846	0.113603	0.00731481	0.0558929	0.683929	0.135179	0	0.0594643	0	0.00535714	0.0142857	0.0444643	0	0
267	0.924375	0.0183854	0.0433073	0.011849	0.00109375	0.068	0.67	0.011	0.003	0.105	0	0.02	0.06	0.059	0	0
268	0.319478	0.382949	0.249417	0.0445388	0.0017233	0.103056	0.104722	0.0725	0.000277778	0.0344444	0.000555556	0.116944	0.0116667	0.538056	0.000277778	0
269	0.66469	0.243105	0.0743137	0.0159314	0.000898693	0.508125	0.026875	0.09125	0	0.17375	0	0.065	0.106875	0.024375	0	0
270	0.394918	0.0926168	0.105537	0.390257	0.00171729	0.407	0.2478	0.0702	0.0006	0.0556	0.0004	0.0036	0.0114	0.01	0.0002	0
271	0.169097	0.431889	0.0866597	0.213729	0.00422917	0.392119	0.020678	0.0539831	0.00847458	0.0915254	0.0020339	0.00237288	0.0237288	0.010339	0.317627	1
272	0.381095	0.12571	0.425044	0.0491124	0.0116864	0.11	0.00538462	0.159231	0.0384615	0.144615	0.111538	0	0.243462	0	0.0115385	0
273	0.525546	0.304641	0.109181	0.0436925	0.00143678	0.0708333	0.748333	0.0425	0.000416667	0.0229167	0	0.0783333	0.00541667	0.0258333	0.00125	0
274	0.202678	0.10872	0.521291	0.14782	0.0112322	0.2065	0.07975	0.19625	0	0.115	0.00025	0.19175	0.192	0.011	0	0
275	0.251106	0.107689	0.0695833	0.0450303	0.519394	0.147164	0.0132836	0.509627	0.0482836	0.0258209	0.0270149	0.00738806	0.0183582	0.00186567	0.16194	1
276	0.146587	0.383777	0.241277	0.221269	0.00181889	0.0671429	0.342143	0.0175	0.000714286	0.353929	0	0.00928571	0.145	0.0614286	0	0
277	0.799661	0.125169	0.0534746	0.0169703	0.00258475	0.258333	0.27	0.0433333	0.00222222	0.312222	0.00111111	0.0177778	0.0577778	0.0222222	0	0
278	0.654179	0.0672993	0.208996	0.0631387	0.00312044	0.179	0.058	0.067	0	0.412	0	0.01	0.165	0.1	0	0
279	0.598872	0.133759	0.0813534	0.0431391	0.091015	0.185625	0.208125	0.03	0.000625	0.176875	0	0.116875	0.065625	0.205	0	0
280	0.250525	0.0783824	0.411691	0.136943	0.116239	0.351019	0.215278	0.253611	9.25926e-05	0.129352	0	0.00111111	0.0384259	0.00537037	0	1
281	0.0873537	0.0583178	0.292101	0.300445	0.258577	0.359406	0.153663	0.0484653	0.107624	0.0124752	0.209653	0.00336634	0.00876238	0.00321782	0.00267327	1
282	0.823302	0.050283	0.104599	0.0186085	0.00143868	0.0435714	0.107143	0.00357143	0	0.687857	0	0.005	0.0507143	0.0642857	0	0
283	0.437295	0.262964	0.172432	0.031776	0.0752869	0.154643	0.678214	0.0492857	0.000357143	0.0425	0	0.00785714	0.00964286	0.0139286	0	0
284	0.778591	0.0953571	0.105933	0.0179167	0.000694444	0.327857	0.0357143	0.150714	0.00142857	0.338571	0	0.00571429	0.0557143	0.0635714	0	0
285	0.807452	0.0229524	0.149214	0.0188333	0.000833333	0.144	0.198	0.01	0.001	0.48	0	0.018	0.111	0.033	0	0
286	0.731333	0.0244524	0.216143	0.0249524	0.00159524	0.0506667	0.0913333	0.026	0.000333333	0.351667	0	0.007	0.300333	0.170333	0	0
287	0.455171	0.179316	0.0365395	0.273592	0.0232237	0.401146	0.0191667	0.0939583	0.379792	0.0203125	0.00364583	0.000416667	0.00875	0.001875	0.0608333	1
288	0.529725	0.201676	0.211415	0.0396566	0.0107967	0.080625	0.17625	0.0125	0	0.36625	0	0.1575	0.154375	0.046875	0	0
289	0.257287	0.0657872	0.279872	0.39167	0.00258511	0.330667	0.103833	0.0403333	0.318333	0.0586667	0.0576667	0.00466667	0.00833333	0.00833333	0.003	1
290	0.111342	0.266259	0.0812089	0.485722	0.0475127	0.158186	0.159412	0.118725	0.207451	0.0945588	0.222157	0.000784314	0.00735294	0.00259804	0.00196078	1
291	0.692266	0.101133	0.169785	0.0326367	0.00175781	0.009375	0.915625	0.010625	0.000625	0.01	0	0.019375	0	0.03	0	0
292	0.258095	0.512609	0.0453671	0.160476	0.0135516	0.0276923	0.0141346	0.0263462	0.156154	0.0178846	0.229231	0.00221154	0.00221154	0.0221154	0.482788	1
293	0.589635	0.339508	0.0262921	0.0326404	0.00251404	0.0358333	0.0516667	0	0.04	0.075	0.0108333	0	0.105	0	0.0108333	0
294	0.831432	0.0460043	0.0544231	0.022906	0.0243803	0.0735714	0.562143	0.00928571	0.00571429	0.210714	0	0.015	0.0721429	0.0492857	0	0
295	0.514136	0.039136	0.413199	0.0305331	0.00145221	0.170833	0.416667	0.1625	0.00166667	0.129167	0.00125	0.0104167	0.07375	0.0195833	0.000416667	0
296	0.807568	0.00545455	0.00936364	0.00140909	0.000136364	0.0425	0.6725	0.035	0.0075	0.08	0	0.0575	0	0.1	0	0
297	0.119797	0.354968	0.135362	0.28434	0.0332297	0.0810563	0.0422535	0.250352	0.00176056	0.0166901	0.18169	0.328662	0.0101408	0.0202113	0.00028169	1
298	0.136514	0.187457	0.317065	0.319688	0.0268768	0.365833	0.115833	0.206136	0.13053	0.022803	0.0576515	0.000833333	0.00878788	0.00121212	0.0684091	1
299	0.59319	0.150046	0.141702	0.0766564	0.0292178	0.179615	0.579231	0.0361538	0.00115385	0.0388462	0	0.0884615	0.00461538	0.0376923	0.00153846	0
300	0.392458	0.176453	0.301131	0.124162	0.00196927	0.045	0.0432143	0.000714286	0.000357143	0.520357	0	0.153214	0.0467857	0.1875	0	0
301	0.208288	0.470804	0.0521945	0.144984	0.0105868	0.0946552	0.272414	0.243707	0.00810345	0.0306034	0.0419828	0.0012069	0.00327586	0.00577586	0.265431	1
302	0.157328	0.135167	0.0647843	0.330585	0.23474	0.210976	0.206951	0.30248	0.176748	0.031748	0.0299593	0.00101626	0.00341463	0.0116667	0.00630081	1
303	0.833649	0.129073	0.0268347	0.00754032	0.000947581	0.0388889	0.0927778	0.00166667	0	0.251667	0	0.0811111	0.0683333	0.462222	0	0
304	0.580227	0.250879	0.122545	0.0215455	0.0164242	0.173571	0.382143	0.0257143	0.005	0.14	0.000714286	0.186429	0.0107143	0.06	0	0
305	0.166055	0.0616667	0.299007	0.35336	0.108848	0.0834444	0.0275556	0.161556	0.00288889	0.0948889	0.524333	0.000888889	0.0216667	0.00266667	0.00255556	1
306	0.647944	0.244833	0.0635	0.0310741	0.00159259	0.1335	0.7145	0.065	0	0.043	0.0005	0.0105	0.0105	0.006	0.0005	0
307	0.380995	0.297094	0.262749	0.0329058	0.0176832	0.0469231	0.468077	0.0161538	0.00115385	0.0169231	0.000384615	0.395	0	0.0403846	0	0
308	0.520057	0.164332	0.158295	0.142969	0.00629261	0.472097	0.206935	0.0177419	0.000322581	0.221935	0.000322581	0.0140323	0.018871	0.0101613	0	1
309	0.902656	0.0215365	0.0608594	0.013099	0.00117187	0.0592857	0.320714	0.01	0.000714286	0.257143	0	0.0185714	0.296429	0.0357143	0	0
310	0.75454	0.110937	0.0536029	0.0554044	0.00398897	0.0111111	0.0611111	0.00277778	0	0.0111111	0	0.839444	0	0.0738889	0	0
311	0.536141	0.0911577	0.223641	0.13604	0.00197987	0.0594444	0.714167	0.0205556	0.000555556	0.0366667	0	0.126944	0.0125	0.0208333	0	1
312	0.892781	0.0129847	0.0782653	0.0145153	0.000637755	0.0425	0.6775	0.0475	0.0025	0.055	0	0.06	0	0.105	0	0
313	0.496472	0.0441297	0.146677	0.300443	0.0053481	0.66913	0.186739	0.0213043	0.000434783	0.0778261	0	0.00826087	0.0128261	0.00847826	0.000217391	0
314	0.267694	0.257849	0.228217	0.23249	0.00692829	0.593026	0.127237	0.200263	0.000131579	0.0515789	0	0.00460526	0.0146053	0.00381579	0.000131579	0
315	0.495533	0.14123	0.123989	0.0397404	0.191352	0.0554545	0.282727	0.00590909	0.000454545	0.244091	0	0.0895455	0.0354545	0.283636	0	0
316	0.205215	0.272239	0.266166	0.0413433	0.200299	0.546786	0.0171429	0.277143	0.000714286	0.0760714	0.000357143	0.0169643	0.005	0.0489286	0	0
317	0.160083	0.44386	0.127289	0.195725	0.0514577	0.182857	0.115089	0.0545536	0.281429	0.0766071	0.00107143	0.0404464	0.0280357	0.172321	0.000446429	1
318	0.850301	0.0344907	0.0974074	0.0143287	0.000833333	0.553333	0.13	0.04	0	0.163333	0.01	0.03	0.04	0.0316667	0	0
319	0.735685	0.229899	0.0227621	0.00802419	0.00199597	0.13	0.174	0.031	0.001	0.056	0.005	0.515	0	0.052	0	0
320	0.357921	0.604844	0.0222957	0.0111659	0.00167067	0.0288235	0.0641176	0.00205882	0.000294118	0.0370588	0	0.127941	0.00852941	0.728529	0	0
321	0.860524	0.0904762	0.0290476	0.0119524	0.00514286	0.313158	0.256316	0.229474	0.000526316	0.00947368	0	0.0581579	0.000263158	0.104737	0	1
322	0.610429	0.0840536	0.111429	0.0733571	0.109375	0.14	0.4925	0.0475	0	0.15375	0	0.02	0.07625	0.0475	0	0
323	0.443263	0.24635	0.166115	0.104765	0.00279343	0.296136	0.103864	0.0502273	0.000227273	0.159545	0	0.0215909	0.00795455	0.311818	0	0
324	0.0789821	0.0346677	0.0913555	0.696324	0.00193038	0.238903	0.0399032	0.0568387	0.531742	0.0463226	0.0124194	0.0026129	0.0167419	0.00309677	0.00374194	1
325	0.657465	0.103067	0.132624	0.102323	0.00225177	0.166429	0.392857	0.0492857	0	0.244286	0	0.0135714	0.107143	0.0207143	0	0
326	0.980056	0.0100562	0.00671348	0.00188202	0.000617978	0.07	0.66	0.0275	0.005	0.07	0	0.0425	0	0.12	0	0
327	0.472306	0.306937	0.195088	0.0182923	0.00352113	0.117222	0.101111	0.0488889	0	0.228333	0	0.277222	0.0911111	0.132222	0	0
328	0.159193	0.713211	0.0229633	0.0345128	0.0353754	0.397143	0.00857143	0.183571	0	0.0328571	0.000714286	0.224286	0.03	0.00642857	0	0
329	0.39169	0.449767	0.0775709	0.0484211	0.00213563	0.0475	0.800937	0.03	0	0.0078125	0	0.07	0	0.025625	0.0009375	0
330	0.452194	0.0557903	0.440581	0.0405161	0.00558065	0.0807143	0.642857	0.0764286	0.00285714	0.0928571	0.00428571	0.0264286	0.0428571	0.0242857	0	0
331	0.899714	0.00947917	0.0727604	0.0160156	0.000833333	0.08	0.3275	0.01125	0.00125	0.195	0	0.0425	0.05375	0.285	0	0
332	0.308097	0.130469	0.382244	0.175327	0.00176136	0.15125	0.5275	0.19125	0	0.0375	0	0.04	0	0.04625	0.00125	0
333	0.592397	0.147741	0.0611207	0.192172	0.00315517	0.150143	0.0191429	0.3	0.000142857	0.134	0	0.00271429	0.370857	0.0211429	0	1
334	0.552721	0.114762	0.108282	0.217653	0.00306122	0.143654	0.255962	0.252692	0.207115	0.0223077	0.00288462	0.0396154	0.0167308	0.0161538	0.0180769	1
335	0.966075	0.0166667	0.0116398	0.00432796	0.000752688	0.12	0.471667	0.02	0	0.2	0.00166667	0.0366667	0.11	0.0366667	0.00166667	0
336	0.903835	0.0671845	0.0157767	0.0051699	0.00427184	0.116818	0.297273	0.0481818	0.000454545	0.305	0.000454545	0.0163636	0.0318182	0.175455	0	0
337	0.333442	0.361848	0.264722	0.0241425	0.0118961	0.10125	0.094375	0.004375	0	0.33125	0	0.314375	0.115625	0.024375	0	0
338	0.369186	0.218826	0.128826	0.0451136	0.145502	0.0369231	0.164231	0.26	0.00576923	0.0230769	0.193974	0.218462	0.0153846	0.00679487	0.0601282	1
339	0.722023	0.0320227	0.207795	0.0349318	0.00125	0.0394444	0.693889	0.00555556	0.000555556	0.139444	0	0.0138889	0.0783333	0.0227778	0	0
340	0.869848	0.0425379	0.0700568	0.0148106	0.000795455	0.135	0.4375	0.035	0	0.0958333	0	0.17	0.0691667	0.0333333	0	0
341	0.298024	0.163943	0.178113	0.348063	0.00141304	0.820857	0.00628571	0.0192857	0	0.083	0.000142857	0.0205714	0.0275714	0.00528571	0	0
342	0.489316	0.186658	0.201605	0.105026	0.00734211	0.192941	0.0547059	0.00617647	0.00882353	0.107941	0.422353	0.0502941	0.0523529	0.0214706	0.00558824	0
343	0.910791	0.0494388	0.0280357	0.00933673	0.00117347	0.225	0.14	0.005	0	0.305	0	0	0.315	0	0	0
344	0.592635	0.0859291	0.21799	0.0866892	0.00908784	0.167778	0.0833333	0.0627778	0.000555556	0.260278	0.000277778	0.239444	0.130556	0.0455556	0	0
345	0.147612	0.0863586	0.140931	0.333139	0.0699442	0.125616	0.0139726	0.0596575	0.623664	0.0111301	0.124829	0.00113014	0.0030137	0.00753425	0.00592466	1
346	0.333558	0.0559644	0.0727715	0.0248502	0.370234	0.0515972	0.00465278	0.00159722	0.00381944	0.0461806	0.517222	0.00118056	0.0124306	0.00854167	0.345486	1
347	0.438605	0.017971	0.524203	0.017192	0.000905797	0.11375	0.1225	0.0075	0.00125	0.4325	0	0.00625	0.2875	0.0275	0	0
348	0.424441	0.0811173	0.333338	0.148966	0.00562849	0.0869444	0.576667	0.0169444	0.00138889	0.0844444	0	0.0572222	0.0208333	0.125556	0	0
349	0.309989	0.353196	0.071337	0.257728	0.00176087	0.0307143	0.0436905	0.573095	0.0295238	0.00666667	0.227976	0.0025	0.00416667	0.00238095	0.000119048	1
350	0.445509	0.0854192	0.171392	0.287051	0.00583832	0.158333	0.394167	0.0466667	0.000416667	0.179583	0	0.015	0.0304167	0.118333	0	0
351	0.0855595	0.157231	0.32313	0.428633	0.000828612	0.0466327	0.00408163	0.432653	0.0260204	0.23398	0.0434694	0.000408163	0.0410204	0.00489796	0.00530612	0
352	0.462094	0.39733	0.119031	0.0166099	0.00227749	0.351667	0.057963	0.10037	0.00037037	0.0274074	0.00037037	0.408519	0.0174074	0.032037	0	0
353	0.407923	0.393306	0.140724	0.0494262	0.00505464	0.144583	0.4275	0.195833	0.000833333	0.0616667	0.000833333	0.0941667	0.0375	0.0345833	0	0
354	0.168132	0.396185	0.11824	0.122011	0.176552	0.0525833	0.0228333	0.114083	0.00658333	0.51825	0.174583	0.00191667	0.02525	0.00741667	0.069	1
355	0.454694	0.246645	0.195694	0.0924516	0.00501613	0.0740385	0.353269	0.0961538	0.000384615	0.0903846	0.000192308	0.00634615	0.0248077	0.3525	0	0
356	0.34893	0.408719	0.211667	0.0257338	0.00108209	0.094375	0.235	0.009375	0	0.1775	0	0.404375	0.03875	0.034375	0	0
357	0.425	0.177964	0.144287	0.214672	0.016776	0.256458	0.0860417	0.0335417	0.005625	0.172917	0.005625	0.0354167	0.0791667	0.015625	0.297292	1
358	0.235965	0.423031	0.213268	0.122372	0.00117126	0.132	0.016	0.069	0.413667	0.0366667	0.0343333	0.0205	0.0123333	0.013	0.001	1
359	0.357375	0.403263	0.170075	0.0635	0.0014625	0.0219444	0.0263889	0.00277778	0.000277778	0.803333	0	0.00611111	0.0338889	0.100833	0	0
360	0.239306	0.191586	0.419416	0.097533	0.0257159	0.0113462	0.154808	0.00134615	0.00307692	0.122115	0.180577	0.00615385	0.448654	0.0638462	0.00173077	0
361	0.588652	0.127949	0.0998736	0.177893	0.00241573	0.181957	0.0156522	0.0621739	0.096087	0.224348	0.122174	0.000652174	0.0402174	0.181304	0.00173913	0
362	0.746581	0.154423	0.0304487	0.0135684	0.0202778	0.799	0.009	0.016	0	0.038	0.005	0.1	0.012	0.015	0	0
363	0.275764	0.0474895	0.177385	0.493347	0.00271967	0.198636	0.0438636	0.434091	0.0265909	0.0493182	0.147955	0.00409091	0.00318182	0.0147727	0.0622727	0
364	0.826698	0.0802799	0.0635448	0.0209142	0.00335821	0.154	0.183	0.009	0	0.296	0	0.244	0.049	0.057	0	0
365	0.980056	0.00359551	0.013118	0.00283708	0.000224719	0.382	0.229	0.179	0.004	0.033	0	0.016	0	0.031	0.002	0
366	0.557762	0.218232	0.113177	0.0659254	0.0358564	0.22	0.09	0.278684	0.000263158	0.316842	0.000789474	0.005	0.0386842	0.0392105	0	0
367	0.198506	0.30093	0.177171	0.14735	0.143957	0.0490244	0.0229268	0.0195122	0.429634	0.200854	0.00390244	0.00402439	0.0432927	0.0719512	0.104268	1
368	0.779195	0.0867161	0.046928	0.0205508	0.0547458	0.0218182	0.781818	0.0195455	0	0.0122727	0	0.102273	0	0.055	0	0
369	0.524559	0.219036	0.198611	0.052549	0.00135621	0.322778	0.0294444	0.0913889	0.0297222	0.0588889	0.00861111	0.0025	0.238056	0.00222222	0.00694444	0
370	0.925732	0.0365909	0.0217424	0.0111616	0.00138889	0.227	0.5065	0.0755	0.002	0.103	0.0005	0.0085	0.0435	0.024	0	0
371	0.198474	0.172923	0.548269	0.0385769	0.0207179	0.113333	0.00666667	0.00166667	0.00833333	0.177692	0.229615	0.00115385	0.348462	0.00371795	0.100513	1
372	0.804603	0.0169159	0.138551	0.0379439	0.00109813	0.216875	0.26	0.095625	0.001875	0.10125	0	0.0175	0.0175	0.17875	0.000625	0
373	0.805933	0.0471032	0.11131	0.0327183	0.00156746	0.02625	0.78125	0.01625	0	0.02375	0	0.06125	0	0.08625	0	0
374	0.238557	0.0606828	0.38598	0.0955837	0.208789	0.1448	0.1424	0.0136	0.5318	0.0382	0.0034	0.0036	0.021	0.0062	0.0226	1
375	0.409465	0.286703	0.0982751	0.0424345	0.00617904	0.0188462	0.324615	0.00230769	0	0.0392308	0	0.566154	0.0261538	0.0215385	0	0
376	0.829802	0.0168812	0.122723	0.0282921	0.00113861	0.328333	0.158333	0.095	0.005	0.236667	0	0.0133333	0.0966667	0.0266667	0	0
377	0.368443	0.496977	0.0707955	0.0411705	0.00160227	0.161053	0.471842	0.0331579	0.000526316	0.0413158	0	0.250263	0.00526316	0.0178947	0	0
378	0.612579	0.0370866	0.31002	0.037126	0.00159449	0.177778	0.260556	0.065	0.00111111	0.276111	0.00111111	0.0183333	0.0277778	0.155	0	0
379	0.347116	0.148704	0.322474	0.176627	0.00308201	0.149762	0.42881	0.377381	0.00047619	0.0166667	0.00047619	0.00619048	0.00952381	0.00809524	0	0
380	0.337931	0.133146	0.232333	0.290789	0.0023445	0.1282	0.0292	0.017	0.2998	0.172	0.1588	0.0028	0.0162	0.0072	0.0028	1
381	0.255128	0.284595	0.330277	0.040504	0.00681818	0.448333	0.034375	0.266458	0.03625	0.065625	0.016875	0.00520833	0.0525	0.003125	0.0025	0
382	0.128667	0.240669	0.0642476	0.543975	0.0129384	0.430068	0.085137	0.090137	0.221712	0.0641096	0.00232877	0.00582192	0.0189041	0.0030137	0.0513014	1
383	0.333372	0.0932161	0.376341	0.160247	0.0135286	0.531212	0.0639394	0.0301515	0.0401515	0.0963636	0.0625758	0.00272727	0.0460606	0.00636364	0.109091	0
384	0.747422	0.0868023	0.139109	0.0209496	0.00286822	0.119444	0.228333	0.0794444	0.00388889	0.085	0.000555556	0.0283333	0.0116667	0.441667	0	0
385	0.658086	0.144707	0.0223103	0.0167069	0.144862	0.1285	0.242	0.17	0	0.152	0.001	0.1315	0.1295	0.0395	0.0005	0
386	0.494697	0.23896	0.231445	0.0270665	0.00491329	0.351364	0.0254545	0.0536364	0.000909091	0.365455	0.000909091	0.00454545	0.147727	0.0454545	0	0
387	0.617163	0.185851	0.126259	0.0625355	0.00322695	0.858333	0.00458333	0.0666667	0.000833333	0.02375	0.000833333	0	0.0183333	0	0	0
388	0.23865	0.240951	0.356549	0.145553	0.0142367	0.0734211	0.00578947	0.0389474	0.000263158	0.0457895	0	0.000263158	0.832105	0	0	0
389	0.404275	0.128033	0.300828	0.158284	0.00177515	0.140714	0.177619	0.115238	0.0130952	0.121905	0.315238	0.01	0.0564286	0.0102381	0.00642857	0
390	0.257566	0.599831	0.0342857	0.0568609	0.00244361	0.199	0.277667	0.0588333	0.000166667	0.0296667	0.000166667	0.193333	0.0108333	0.226833	0	0
391	0.318563	0.385283	0.0654453	0.189099	0.00923077	0.262429	0.168429	0.535286	0.000285714	0.00742857	0.000285714	0.00342857	0.002	0.00814286	0	1
392	0.382119	0.0960593	0.315014	0.20274	0.00127119	0.128636	0.202576	0.0080303	0	0.521364	0	0.00333333	0.120152	0.00863636	0	0
393	0.386912	0.103262	0.275925	0.219862	0.00195	0.440755	0.0216038	0.0966981	0.123679	0.0886792	0.114811	0.00150943	0.0245283	0.0116038	0.00160377	1
394	0.192544	0.141667	0.636844	0.0259222	0.000822222	0.0311905	0.781548	0.0219048	0.000238095	0.103571	0	0.0253571	0.0230952	0.0107143	0	0
395	0.259345	0.634563	0.0570238	0.0410218	0.00293651	0.233061	0.258163	0.0169388	0.000204082	0.00857143	0.000102041	0.0233673	0.00193878	0.455918	0	0
396	0.125021	0.279858	0.173189	0.0534263	0.241542	0.232197	0.0813258	0.00530303	0.561705	0.0164015	0.00227273	0.0352273	0.00897727	0.00261364	0.04125	1
397	0.535283	0.338824	0.0757292	0.0353125	0.0106399	0.07	0.155833	0.254167	0.000833333	0.0316667	0.00416667	0.02	0	0.460833	0	0
398	0.319664	0.105484	0.0439063	0.512094	0.00496875	0.108281	0.0135156	0.309219	0.0009375	0.0616406	0.356016	0.0272656	0.0396875	0.0377344	0.0410156	1
399	0.847155	0.118556	0.0192241	0.00538793	0.00614224	0.0233333	0.31	0.02	0	0.0716667	0	0.0383333	0.00166667	0.531667	0	0
400	0.636581	0.330386	0.0220404	0.00764706	0.00163603	0.0844444	0.341111	0.015	0.00222222	0.116111	0.000555556	0.0188889	0.0138889	0.384444	0	0
401	0.2644	0.127683	0.402114	0.185478	0.0086687	0.49	0.0717647	0.0202941	0.000588235	0.23	0	0.00411765	0.0344118	0.139118	0	0
402	0.361311	0.341662	0.2625	0.0279459	0.00316216	0.0414286	0.0467857	0.00178571	0	0.549286	0	0.0646429	0.236786	0.0564286	0	0
403	0.164145	0.021391	0.287979	0.511006	0.0112124	0.0347222	0.369306	0.322083	0.00847222	0.0320833	0.0851389	0.00708333	0.00902778	0.0405556	0.00291667	1
404	0.416754	0.133909	0.268315	0.169448	0.0033011	0.390556	0.0438889	0.436111	0	0.0108333	0	0.0972222	0.00416667	0.0075	0.000277778	1
405	0.452313	0.0673994	0.273606	0.150072	0.014727	0.0373333	0.0626667	0.002	0.000666667	0.702667	0	0.005	0.174333	0.012	0	0
406	0.178608	0.0201533	0.571792	0.226851	0.00148585	0.365217	0.136304	0.0895652	0.0304348	0.113043	0.10413	0.00586957	0.0326087	0.00869565	0.00282609	0
407	0.461948	0.269294	0.173589	0.0916104	0.00107362	0.0208824	0.466471	0.00382353	0.000294118	0.101471	0	0.0488235	0.085	0.272059	0	0
408	0.941289	0.0236598	0.0238144	0.00809278	0.00136598	0.0925	0.24625	0.0125	0.0025	0.4425	0	0.02625	0.04375	0.12	0	0
409	0.427968	0.0902903	0.234435	0.243194	0.00166129	0.143636	0.440455	0.0418182	0.00136364	0.111364	0.00136364	0.0154545	0.0131818	0.135455	0	0
410	0.666023	0.254205	0.0562879	0.0182386	0.00357955	0.0625	0.135	0.00125	0	0.16625	0	0.01375	0.05	0.5675	0	0
411	0.68983	0.254259	0.0337809	0.01875	0.00125	0.085	0.461667	0.3875	0.00333333	0.0208333	0	0.0175	0	0.0216667	0	0
412	0.536175	0.207259	0.180467	0.0643675	0.00152108	0.104091	0.563182	0.0554545	0	0.193636	0.00181818	0.00727273	0.0590909	0.0113636	0	0
413	0.4279	0.458689	0.0640655	0.0233131	0.0070267	0.055	0.35875	0.095625	0	0.01375	0.001875	0.42	0	0.0525	0	0
414	0.386858	0.185094	0.128102	0.0466578	0.169452	0.244091	0.121591	0.0111364	0.306591	0.102955	0.00431818	0.0411364	0.0220455	0.0138636	0.114091	1
415	0.404495	0.385316	0.142159	0.0604798	0.00535354	0.4475	0.084	0.0645	0.0005	0.015	0	0.02475	0.00275	0.35275	0	0
416	0.484117	0.215883	0.174072	0.0704491	0.0111228	0.248214	0.25	0.0182143	0.000714286	0.196429	0	0.0771429	0.0682143	0.136429	0	0
417	0.523279	0.10711	0.305097	0.0603247	0.000957792	0.1525	0.515	0.01	0.0025	0.17625	0	0.035	0.03125	0.0725	0	0
418	0.0316759	0.0549861	0.129463	0.713935	0.0457083	0.290738	0.0116667	0.120328	0.219973	0.00934426	0.220874	0.00442623	0.00786885	0.00120219	0.0815574	1
419	0.855023	0.111472	0.0183411	0.00728972	0.00383178	0.11	0.595	0.045	0	0.07	0	0.065	0	0.115	0	0
420	0.392701	0.121667	0.445934	0.0339799	0.00143678	0.112778	0.0741667	0.132222	0.000833333	0.1325	0.000277778	0.00472222	0.0769444	0.462778	0	0
421	0.320314	0.160314	0.167892	0.127074	0.139529	0.311667	0.223333	0.0191667	0.208542	0.0345833	0.00291667	0.0075	0.008125	0.169167	0.00291667	0
422	0.272136	0.126284	0.157414	0.414761	0.00137931	0.329853	0.382941	0.0101471	0.00102941	0.0497059	0.000441176	0.175735	0.0269118	0.0101471	0.000147059	1
423	0.269171	0.11111	0.509872	0.0391837	0.0524745	0.363571	0.210357	0.0975	0.00142857	0.154286	0.000357143	0.0732143	0.0492857	0.0246429	0.000714286	0
424	0.268573	0.0860727	0.10734	0.350319	0.181613	0.372	0.110364	0.210364	0.0196364	0.0291818	0.0716364	0.0264545	0.00881818	0.008	0.0203636	1
425	0.781681	0.187608	0.0209052	0.00640086	0.00198276	0.153333	0.153333	0.01	0	0.463333	0	0.0233333	0.171667	0.0216667	0	0
426	0.815184	0.0435041	0.0848156	0.0517828	0.00272541	0.242857	0.212143	0.0328571	0.00142857	0.225714	0	0.169286	0.03	0.0657143	0	0
427	0.332789	0.0900797	0.153685	0.197301	0.196992	0.398676	0.0289706	0.157206	0.0025	0.0232353	0.00102941	0.0169118	0.005	0.00823529	0.000294118	1
428	0.582766	0.308817	0.0645266	0.0257544	0.00170118	0.03	0.841818	0.0677273	0.000909091	0.0104545	0.000909091	0.0195455	0	0.0240909	0	0
429	0.776633	0.169738	0.0327621	0.013246	0.00508065	0.64375	0.1075	0.0575	0.00375	0.11125	0.00125	0.01375	0.0225	0.02125	0	0
430	0.498144	0.22798	0.174268	0.037096	0.00107323	0.0246875	0.48125	0.049375	0	0.001875	0.0009375	0.416875	0	0.0234375	0	0
431	0.734281	0.0820205	0.131918	0.0460616	0.0014726	0.414	0.0925	0.264	0.0005	0.137	0.0005	0.008	0.0675	0.0075	0	0
432	0.898542	0.0621296	0.0254167	0.0114583	0.00108796	0.278571	0.00428571	0.400714	0.00142857	0.146429	0.00642857	0.000714286	0.155714	0	0	0
433	0.677218	0.0378629	0.252419	0.0289315	0.00171371	0.084	0.219	0.009	0.001	0.325	0	0.018	0.106	0.234	0	0
434	0.766304	0.110107	0.0989286	0.0155	0.00248214	0.04375	0.130625	0.073125	0.38375	0.03875	0.006875	0.0175	0	0.17625	0.000625	0
435	0.13309	0.429501	0.0671107	0.0983273	0.248589	0.210286	0.498429	0.0358571	0.000142857	0.152429	0.000285714	0.0187143	0.0445714	0.0222857	0	0
436	0.220918	0.14064	0.602959	0.0255435	0.00477053	0.11	0.09375	0.0578125	0.0009375	0.22375	0.0003125	0.003125	0.502188	0.004375	0	0
437	0.133063	0.556531	0.27032	0.0372578	0.00103125	0.1965	0.155417	0.0183333	8.33333e-05	0.0604167	0.000166667	0.002	0.554667	0.003	8.33333e-05	0
438	0.477406	0.0990241	0.126925	0.285441	0.00135027	0.075	0.776154	0.106538	0.000769231	0.00692308	0.00115385	0.00538462	0	0.0123077	0	0
439	0.056308	0.420993	0.142073	0.122277	0.00116419	0.265891	0.0747525	0.010198	0.14896	0.0577228	0.000891089	0.352871	0.0411386	0.00391089	0.000742574	1
440	0.356299	0.562008	0.0432776	0.0124311	0.0016437	0.0052381	0.909524	0.00333333	0.000238095	0.00404762	0	0.0561905	0	0.0204762	0	0
441	0.252381	0.0390212	0.544431	0.0729233	0.0794444	0.126154	0.208077	0.015	0	0.554231	0	0.0138462	0.04	0.035	0	0
442	0.0507287	0.164553	0.279782	0.499894	0.00175532	0.155341	0.00780303	0.0123485	0.193712	0.00856061	0.238674	0.0111364	0.010303	0.00125	0.26197	1
443	0.51755	0.0310596	0.154205	0.288195	0.00506623	0.38625	0.2025	0.268125	0.000625	0.088125	0	0.015	0.008125	0.0225	0	0
444	0.26307	0.205658	0.174397	0.353794	0.00150219	0.0297619	0.0563095	0.00630952	0.206905	0.243214	0.327262	0.00357143	0.0944048	0.0047619	0.00309524	1
445	0.387813	0.0303289	0.461497	0.115543	0.00149671	0.238077	0.0190385	0.543846	0.000192308	0.0982692	0.000192308	0.0640385	0.0211538	0.00673077	0	0
446	0.424502	0.281158	0.0444372	0.0893074	0.0558658	0.482143	0.315714	0.112857	0.000714286	0.0419048	0.00047619	0.0052381	0.00238095	0.027381	0.00047619	1
447	0.451761	0.070554	0.254517	0.110824	0.0993182	0.055	0.0425	0.0025	0	0.488333	0	0.0116667	0.125	0.268333	0	0
448	0.478947	0.283303	0.10925	0.117092	0.00514474	0.2475	0.431389	0.0213889	0.000833333	0.175556	0	0.0158333	0.0308333	0.0694444	0	0
449	0.772802	0.0549353	0.114009	0.0525216	0.00306034	0.167143	0.693929	0.0139286	0	0.0657143	0.000357143	0.0110714	0.0221429	0.0217857	0	0
450	0.809	0.00445455	0.00822727	0.00134091	0.000136364	0.035	0.6825	0.0375	0	0.055	0	0.065	0	0.12	0	0
451	0.843423	0.0854054	0.0426577	0.0241892	0.00263514	0.375	0.00666667	0.065	0.005	0.341667	0	0	0.178333	0.00166667	0	0
452	0.606571	0.15147	0.111115	0.0901858	0.025625	0.1075	0.15	0.05	0	0.235	0	0.009375	0.060625	0.37875	0.000625	0
453	0.1905	0.0344091	0.412977	0.334739	0.0125795	0.3875	0.162917	0.237083	0.000625	0.0702083	0.000416667	0.0025	0.100625	0.006875	0	0
454	0.485014	0.113665	0.371818	0.0257528	0.0015625	0.321111	0.127778	0.00666667	0.000555556	0.356667	0.00222222	0.00944444	0.156667	0.0133333	0	0
455	0.182567	0.329007	0.238888	0.116321	0.00300746	0.134342	0.172763	0.279342	0	0.0322368	0.000263158	0.343684	0.00565789	0.0240789	0.000131579	0
456	0.317942	0.109619	0.0825309	0.444722	0.0248251	0.0883333	0.0712745	0.235196	0.00264706	0.0413725	0.172549	0.00196078	0.0177451	0.00480392	0.355784	1
457	0.522938	0.333281	0.106016	0.0189844	0.0114062	0.38	0.125	0.0841667	0.000833333	0.293333	0	0.0216667	0.0141667	0.05	0	0
458	0.155951	0.0900774	0.652013	0.0968916	0.00173673	0.445	0.175156	0.00890625	0.0003125	0.216562	0	0.00421875	0.116875	0.0282813	0	0
459	0.918774	0.0508413	0.0219471	0.00673077	0.000576923	0.10875	0.405	0.0175	0	0.24125	0	0.0175	0.17	0.03875	0	0
460	0.207291	0.0521204	0.712356	0.026034	0.000850785	0.498571	0.125714	0.0842857	0.00119048	0.180714	0	0.00690476	0.0511905	0.05	0	0
461	0.147297	0.0479561	0.06058	0.353654	0.383305	0.175053	0.171489	0.379787	0.194628	0.0281915	0.00893617	0.00404255	0.00654255	0.00494681	0.0144681	1
462	0.847368	0.0767544	0.0560746	0.0170175	0.00166667	0.4425	0.0925	0.105	0.0025	0.19	0	0	0.105	0	0	0
463	0.765881	0.163238	0.0538934	0.0129098	0.00122951	0.235	0.2575	0.02	0	0.3375	0	0.0375	0.065	0.0325	0	0
464	0.19262	0.0354278	0.689064	0.0779545	0.00171123	0.0629412	0.179706	0.0135294	0.000588235	0.362353	0	0.00941176	0.313529	0.0547059	0	0
465	0.284558	0.354635	0.260498	0.0905088	0.00186947	0.05225	0.06275	0.035	0.0005	0.0925	0.0005	0.00475	0.743	0.00575	0	0
466	0.120903	0.331364	0.204583	0.240922	0.00828283	0.2135	0.00855556	0.111056	0.177333	0.0371667	0.185667	0.106167	0.0200556	0.0136111	0.00572222	1
467	0.363525	0.0842875	0.174512	0.105137	0.16	0.095	0.188627	0.127549	0.428431	0.0309804	0.00254902	0.0134314	0.0329412	0.00784314	0.0147059	1
468	0.337117	0.125301	0.36224	0.0552869	0.098347	0.3508	0.0428	0.0516	0.0036	0.0444	0.2938	0.0012	0.0452	0.0024	0.0018	0
469	0.196045	0.465634	0.106607	0.215312	0.0102589	0.178485	0.0181061	0.0193182	0.0025	0.0600758	0.00840909	0.122803	0.0080303	0.477879	0.0990909	0
470	0.177746	0.258722	0.417633	0.129763	0.00109848	0.0480645	0.0887097	0.0341935	0.000483871	0.248548	0.000483871	0.502097	0.0630645	0.00854839	0.00016129	0
471	0.386677	0.214948	0.0621979	0.321677	0.00851042	0.112432	0.0482432	0.366892	0.312027	0.0163514	0.00824324	0.00148649	0.012027	0.00216216	0.00027027	1
472	0.846179	0.0256604	0.0884906	0.0360849	0.00198113	0.125	0.436667	0.0183333	0	0.216667	0	0.0216667	0.136667	0.0283333	0	0
473	0.481758	0.0713387	0.404452	0.0304677	0.00404839	0.0944444	0.735	0.0127778	0.00166667	0.0738889	0.00111111	0.00833333	0.0183333	0.0283333	0	0
474	0.929072	0.0141753	0.0419072	0.0125	0.00113402	0.177143	0.41	0.217857	0.00214286	0.0464286	0.005	0.0114286	0	0.0214286	0	0
475	0.400653	0.417919	0.0698399	0.0312192	0.0280172	0.229722	0.0572222	0.0311111	0	0.169444	0.000277778	0.151111	0.00916667	0.32	0.000277778	0
476	0.650668	0.317562	0.0181366	0.00846273	0.00268634	0.06125	0.04625	0.0025	0	0.1125	0	0.1375	0.06875	0.56625	0	0
477	0.413651	0.106601	0.161455	0.124246	0.185542	0.221471	0.115294	0.109314	0.0027451	0.0711765	0.253529	0.0146078	0.052451	0.0054902	0.000490196	1
478	0.932036	0.0145619	0.0425258	0.00935567	0.000876289	0.228182	0.548636	0.122273	0	0.0418182	0.000454545	0.0159091	0.0177273	0.0218182	0.000454545	0
479	0.467908	0.0821242	0.190425	0.0895915	0.144755	0.144286	0.313571	0.103571	0.000357143	0.258929	0.000714286	0.0714286	0.05	0.0517857	0	0
480	0.382775	0.335143	0.0757599	0.198381	0.00288546	0.204333	0.469	0.150667	0.000333333	0.0606667	0.001	0.065	0.015	0.027	0	0
481	0.232645	0.700203	0.0174807	0.0117568	0.00778958	0.0736364	0.0925	0.00363636	0	0.0338636	0.000681818	0.685909	0.00431818	0.103182	0.000227273	0
482	0.55211	0.32854	0.0231647	0.0137139	0.0049711	0.0705263	0.360263	0.115526	0.0215789	0.00868421	0.0155263	0.136053	0.000526316	0.143158	0.00710526	0
483	0.379354	0.234402	0.125478	0.244665	0.0102512	0.0268	0.3596	0.1016	0.0288	0.0078	0.0168	0.0034	0.0078	0.0056	0.389	1
484	0.787196	0.0676304	0.122935	0.0196522	0.00123913	0.113	0.188	0.014	0.001	0.48	0	0.026	0.144	0.033	0	0
485	0.9275	0.0187887	0.0429897	0.0085567	0.000618557	0.329545	0.234091	0.025	0.000454545	0.319091	0.000454545	0.00954545	0.055	0.0113636	0	0
486	0.268663	0.480514	0.171977	0.0696996	0.00478682	0.109355	0.0517742	0.005	0.000322581	0.276935	0.00016129	0.031129	0.509355	0.0125806	0.00016129	0
487	0.573712	0.283409	0.103727	0.0344697	0.00142424	0.134	0.097	0.009	0	0.453	0	0.009	0.275	0.019	0	0
488	0.156245	0.0558679	0.35933	0.380849	0.0369906	0.207368	0.202895	0.343421	0.000131579	0.0281579	0.000131579	0.0025	0.00407895	0.0340789	0	0
489	0.768051	0.0897047	0.115591	0.0229921	0.00110236	0.1975	0.53	0.10125	0.0025	0.05	0	0.035	0.00125	0.05625	0	0
490	0.502238	0.0614969	0.0551852	0.0361728	0.326296	0.29625	0.445625	0.088125	0.0025	0.08875	0.00125	0.01	0.01	0.020625	0.0025	0
491	0.979775	0.00926966	0.00837079	0.0016573	0.000365169	0.07	0.58	0.075	0.005	0.08	0	0.085	0	0.1	0	0
492	0.559868	0.236546	0.123454	0.0628783	0.00361842	0.43	0.0334375	0.224688	0	0.135313	0.0003125	0	0.160625	0.003125	0	0
493	0.262861	0.121737	0.190341	0.415181	0.00131526	0.064	0.365667	0.464556	0.000111111	0.0372222	0.000111111	0.0197778	0.00233333	0.0385556	0	1
494	0.231024	0.406439	0.2519	0.094797	0.00222325	0.0518605	0.243605	0.074186	0	0.311279	0.000116279	0.0197674	0.232674	0.0647674	0.000116279	0
495	0.771457	0.13763	0.0343913	0.0196522	0.0271957	0.0621429	0.337143	0.01	0	0.231429	0	0.0292857	0.106429	0.219286	0	0
496	0.253542	0.0506389	0.596639	0.0595139	0.0234722	0.390417	0.319167	0.136667	0.00166667	0.0229167	0.00125	0.08125	0.00458333	0.0325	0	0
497	0.253981	0.0627836	0.189422	0.425063	0.0565966	0.0678	0.1082	0.4846	0.0002	0.0794	0	0.004	0.0736	0.1788	0	0
498	0.577441	0.0500394	0.311476	0.0558661	0.00216535	0.0292857	0.00214286	0.000714286	0.000714286	0.788571	0	0.00428571	0.0571429	0.0921429	0	0
499	0.226685	0.038324	0.288127	0.131676	0.310787	0.416774	0.36871	0.0969355	0.000322581	0.0490323	0.000322581	0.0204839	0.0183871	0.00806452	0	1
500	0.813102	0.056391	0.0803195	0.0209398	0.0148308	0.359167	0.0129167	0.0129167	0	0.299167	0.00208333	0.00708333	0.0479167	0.25	0	0
501	0.381557	0.27908	0.15875	0.0796477	0.0728409	0.3228	0.3157	0.0146	0.2399	0.0198	0.01	0.0294	0.0037	0.0132	0.0058	1
502	0.568374	0.125	0.269388	0.0336364	0.00159091	0.0345	0.2185	0.0065	0.49	0.0615	0.0305	0.0135	0.032	0.0195	0.063	0
503	0.344392	0.0711622	0.269162	0.265743	0.0383919	0.0919565	0.30913	0.379565	0	0.122174	0	0.00652174	0.026087	0.0593478	0.000217391	1
504	0.511997	0.346037	0.0534299	0.0639482	0.00245427	0.152143	0.223571	0.0171429	0	0.289286	0.00142857	0.164286	0.0121429	0.115714	0.000714286	0
505	0.567752	0.198569	0.20445	0.0240881	0.0022956	0.07	0.0383333	0.00166667	0	0.23	0	0.00166667	0.655	0.00166667	0	0
506	0.404138	0.500776	0.0425493	0.047968	0.00279557	0.128478	0.043913	0.0295652	0.000217391	0.0621739	0.000869565	0.00152174	0.00695652	0.714348	0	0
507	0.216236	0.214085	0.254	0.0820755	0.191849	0.15025	0.029	0.01525	0.2795	0.10525	0.0015	0.27375	0.01975	0.1015	0.014	0
508	0.0796098	0.176921	0.162726	0.572841	0.00428659	0.175917	0.0257083	0.0625	0.273625	0.012875	0.391208	0.00591667	0.002625	0.0135	0.0095	1
509	0.508563	0.107266	0.271016	0.109047	0.00204688	0.236111	0.0511111	0.0127778	0	0.456111	0	0.00277778	0.222778	0.0111111	0	0
510	0.627289	0.147388	0.11514	0.095323	0.00134831	0.07875	0.17375	0.00666667	0.000416667	0.629167	0.000416667	0.00875	0.0720833	0.0220833	0	0
511	0.573658	0.0604412	0.263272	0.0973713	0.00227941	0.153929	0.589286	0.0175	0.000357143	0.0910714	0.00142857	0.00821429	0.113929	0.02	0.000714286	0
512	0.73194	0.07264	0.14266	0.04824	0.00204	0.129714	0.0992857	0.162571	0.262286	0.0391429	0.00614286	0.0448571	0.0221429	0.203857	0.00228571	1
513	0.343992	0.174884	0.253803	0.12375	0.00253151	0.03925	0.025	0.165	0.0215	0.02425	0.0165	0.5165	0.00975	0.004	0.004	0
514	0.202491	0.276731	0.11523	0.243966	0.149002	0.404324	0.0678378	0.345135	0.00648649	0.0193243	0.072027	0.0181081	0.00662162	0.00689189	0.00364865	1
515	0.381561	0.276444	0.133838	0.120739	0.00585681	0.144643	0.136607	0.268929	0.00607143	0.0301786	0.144107	0.00428571	0.00357143	0.0158929	0.00178571	1
516	0.497486	0.439081	0.0304865	0.0113919	0.0012027	0.284231	0.584231	0.0515385	0.000384615	0.0438462	0.000384615	0.0103846	0.00307692	0.015	0	0
517	0.559773	0.0488961	0.105471	0.280308	0.00196429	0.0716667	0.114167	0.0383333	0.4075	0.00958333	0.00625	0.00666667	0.000416667	0.0125	0.0025	0
518	0.0783966	0.0141139	0.687985	0.216129	0.00130802	0.220536	0.0485714	0.194464	0.0105357	0.188929	0.160893	0.00142857	0.0996429	0.00214286	0.00535714	1
519	0.293476	0.44485	0.135472	0.0302361	0.0766524	0.038125	0.219688	0.0053125	0	0.11125	0	0.539687	0.059375	0.02375	0	0
520	0.343022	0.298701	0.192621	0.0968811	0.0376456	0.0895	0.1425	0.0161667	0.00316667	0.0763333	0.163667	0.0398333	0.065	0.0146667	0.000333333	1
521	0.948963	0.0159574	0.0269947	0.00635638	0.000771277	NA	NA	NA	NA	NA	NA	NA	NA	NA	NA	0
522	0.425044	0.0605294	0.484044	0.0256765	0.000926471	0.673611	0.0963889	0.0122222	0.000555556	0.115833	0	0.00666667	0.0147222	0.0769444	0	0
523	0.717594	0.0589623	0.185645	0.0338365	0.000943396	0.123	0.091	0.003	0	0.175	0	0.461	0.115	0.03	0	0
524	0.807227	0.00502273	0.00868182	0.00140909	4.54545e-05	0.0628571	0.747857	0.0157143	0.000714286	0.0807143	0	0.015	0.0421429	0.0271429	0.000714286	0
525	0.547695	0.0867199	0.202801	0.132128	0.0168262	0.0858824	0.727941	0.0267647	0.000147059	0.115294	0.000147059	0.00294118	0.0311765	0.00705882	0	1
526	0.912758	0.0154124	0.0503866	0.0190464	0.00170103	0.0466667	0.831667	0.0133333	0	0.045	0	0.00944444	0.0388889	0.01	0	0
527	0.13387	0.0382178	0.273564	0.551114	0.00168317	0.0651852	0.0977778	0.142963	0.266019	0.234907	0.0482407	0.0490741	0.0597222	0.00805556	0.00259259	1
528	0.385301	0.347822	0.110239	0.0327801	0.00211618	0.204444	0.206944	0.0863889	0.000555556	0.140278	0.000833333	0.261944	0.0269444	0.0327778	0	0
529	0.0637291	0.422542	0.0262062	0.261644	0.0621043	0.0350943	0.00160377	0.0441195	0.00141509	0.00383648	0.275818	0.00257862	0.00166667	0.000408805	0.617893	1
530	0.238718	0.149973	0.161	0.412464	0.0325273	0.0676	0.0327	0.2993	0.0001	0.0615	0	0.0397	0.0611	0.0066	0.0001	1
531	0.962581	0.0176882	0.0135753	0.00459677	0.000887097	0.0114286	0.929286	0.00571429	0	0.00857143	0	0.0235714	0	0.0207143	0	0
532	0.259543	0.154327	0.478629	0.0872462	0.00587563	0.0218966	0.173793	0.00258621	0.536034	0.122586	0.00431034	0.005	0.00810345	0.0132759	0.0839655	1
533	0.212273	0.0210511	0.668608	0.095483	0.000838068	0.268333	0.016875	0.0116667	0	0.50125	0	0.00291667	0.151875	0.039375	0	0
534	0.898391	0.0284406	0.055396	0.0151238	0.00136139	0.106364	0.125	0.00863636	0.536818	0.136818	0.00409091	0.00818182	0.0259091	0.00954545	0.00136364	0
535	0.497027	0.251841	0.135101	0.0641047	0.0394426	0.2	0.0075	0	0	0.49	0	0.0025	0.29	0.0025	0	0
536	0.7575	0.0200225	0.206847	0.0137162	0.000608108	0.26	0.31875	0.155	0.00125	0.15875	0	0.01875	0.035	0.04375	0	0
537	0.0692688	0.694715	0.0339946	0.0664624	0.102694	0.0480769	0.0466346	0.105288	0.000288462	0.0106731	0	0.764038	0.00211538	0.0199038	0	0
538	0.741441	0.230035	0.0197049	0.00661458	0.000815972	0.0925	0.09375	0.00375	0	0.48625	0	0.0175	0.1125	0.19125	0	0
539	0.789009	0.0737931	0.106918	0.0261853	0.00148707	0.02625	0.46875	0.01125	0.00125	0.025	0	0.3625	0	0.1	0	0
540	0.490681	0.37646	0.0377599	0.0904827	0.00144802	0.164375	0.102188	0.063125	0.00125	0.0396875	0	0.0103125	0.0046875	0.587812	0.0003125	0
541	0.702484	0.200487	0.0590747	0.0312013	0.00293831	0.281154	0.505769	0.0173077	0.000769231	0.0569231	0	0.0738462	0.0157692	0.0369231	0	0
542	0.193845	0.183443	0.115146	0.474313	0.0236696	0.0880952	0.580714	0.218571	0.0786508	0.0134921	0.00119048	0.00103175	0.00357143	0.00357143	0.000714286	1
543	0.549796	0.330346	0.048066	0.0413208	0.0154245	0.361429	0.000714286	0.0242857	0.00214286	0.159286	0.00285714	0.00357143	0.05	0.375714	0	0
544	0.196073	0.349144	0.140026	0.265173	0.0117474	0.266692	0.152769	0.0398462	0.278154	0.0707692	0.00953846	0.0848462	0.0241538	0.00707692	0.047	1
545	0.425407	0.220467	0.21884	0.11869	0.0101205	0.182708	0.0391667	0.0102083	0.000416667	0.685208	0.000625	0.00270833	0.0314583	0.0395833	0	0
546	0.285944	0.141167	0.335111	0.230911	0.00401111	0.0329487	0.0614103	0.169615	0.0398718	0.00615385	0.258846	0.0184615	0	0.354231	0.00974359	1
547	0.0630012	0.1597	0.130501	0.643906	0.000817972	0.696329	0.00582278	0.0209494	0.0107595	0.0433544	0.00474684	0.00158228	0.170949	0.00113924	0.000632911	0
548	0.712717	0.0624348	0.185848	0.0359565	0.00136957	0.3275	0.325	0.1025	0.01	0.115	0	0.02	0.005	0.0375	0	0
549	0.78613	0.0839783	0.0805652	0.015413	0.00904348	0.085	0.245714	0.00857143	0.000714286	0.450714	0	0.0164286	0.164286	0.0257143	0	0
550	0.51975	0.0464833	0.405267	0.0262667	0.000666667	0.0366667	0.702778	0.00722222	0.00111111	0.118333	0	0.0161111	0.0861111	0.0294444	0	0
551	0.324732	0.0419268	0.283646	0.290927	0.0102927	0.04575	0.268875	0.157375	0.45325	0.00825	0.028125	0.002625	0.003125	0.003375	0.002375	1
552	0.265814	0.134588	0.171941	0.414971	0.00646078	0.462614	0.03125	0.221364	0.0786364	0.139318	0.00159091	0.00284091	0.0280682	0.0138636	0.00397727	1
553	0.925155	0.0186598	0.0434536	0.0115722	0.000438144	0.1525	0.4375	0.02	0	0.1675	0	0.03	0.14	0.05	0.0025	0
554	0.186944	0.258613	0.073078	0.325968	0.00184249	0.121899	0.151582	0.0789241	0.486899	0.0152532	0.0108861	0.0553797	0.00468354	0.0239873	0.016962	1
555	0.236082	0.150187	0.195653	0.412491	0.00222948	0.0958871	0.137742	0.011371	0.582823	0.0266935	0.0167742	0.0395968	0.00354839	0.0289516	0.01	1
556	0.362577	0.173341	0.10354	0.343861	0.00809735	0.283542	0.0991667	0.137292	0.000416667	0.238958	0.000416667	0.0189583	0.0566667	0.100833	0	0
557	0.362718	0.141628	0.355821	0.135321	0.0014359	0.357326	0.0055814	0.0926744	0.00825581	0.0196512	0.160465	0.00813953	0.0787209	0.00290698	0.0313953	1
558	0.671027	0.123159	0.180891	0.020969	0.00149225	0.054	0.144	0.013	0	0.165	0	0.023	0.057	0.542	0	0
559	0.221481	0.329567	0.265625	0.167952	0.00986538	0.353243	0.300811	0.0105405	0.000405405	0.234324	0.000135135	0.00324324	0.0651351	0.00810811	0.00027027	0
560	0.0770008	0.542953	0.0294501	0.0882403	0.0911168	0.0801389	0.020625	0.131875	0.0548611	0.0351389	0.000972222	0.628125	0.0104167	0.00729167	0.000486111	1
561	0.162284	0.102493	0.10938	0.619554	0.00140669	0.821932	0.0290909	0.0922727	0.000113636	0.0307955	0.000113636	0.00715909	0.00693182	0.00375	0	0
562	0.551924	0.277615	0.146957	0.0195888	0.00240132	0.216875	0.216875	0.03125	0.001875	0.33	0.000625	0.0125	0.14	0.026875	0	0
563	0.124909	0.386928	0.0510192	0.152856	0.149034	0.0823214	0.252232	0.199107	0	0.0197321	0.000267857	0.4	0.00973214	0.0313393	0	0
564	0.175145	0.042186	0.692524	0.0828502	0.00184783	0.0833333	0.0220833	0.0129167	0.000416667	0.762917	0	0.00333333	0.0858333	0.0216667	0	0
565	0.177524	0.148571	0.10151	0.472646	0.0921591	0.0491379	0.0246552	0.258678	0.298103	0.0347701	0.000862069	0.00045977	0.036954	0.0012069	0.273908	1
566	0.765942	0.0628269	0.0820577	0.0176538	0.00734615	0.150833	0.476667	0.124167	0.000833333	0.135	0.00166667	0.00833333	0.0816667	0.0191667	0	0
567	0.157588	0.415584	0.102615	0.223879	0.0546467	0.0786111	0.420694	0.0626389	0	0.0830556	0.000138889	0.154861	0.191111	0.00430556	0	0
568	0.494755	0.0286364	0.239266	0.144423	0.00667832	0.610385	0.0784615	0.0303846	0	0.154615	0.000769231	0.00269231	0.0811538	0.00692308	0	0
569	0.258384	0.0204268	0.699588	0.0190854	0.000914634	0.0741667	0.0441667	0.00333333	0	0.665	0	0.0116667	0.103333	0.0933333	0	0
570	0.464056	0.0220556	0.485667	0.0260556	0.000796296	0.509333	0.208667	0.128333	0.000333333	0.0866667	0	0.007	0.0426667	0.012	0.000333333	0
571	0.138415	0.480299	0.293324	0.0764855	0.00128623	0.0862903	0.000806452	0.00129032	0	0.0280645	0	0.00016129	0.881935	0	0	0
572	0.582435	0.244677	0.109081	0.0150968	0.0295323	0.216667	0.0494444	0.0116667	0.000555556	0.0883333	0.000555556	0.565556	0.05	0.0116667	0	0
573	0.727956	0.137202	0.107619	0.0207341	0.00375	0.26375	0.0225	0.04625	0.00125	0.41375	0.00125	0.01375	0.1075	0.10375	0	0
574	0.602357	0.0178893	0.361988	0.0164344	0.000512295	0.174286	0.522857	0.126429	0	0.0921429	0	0.0135714	0.0171429	0.0457143	0	0
575	0.306336	0.552224	0.114447	0.0202419	0.00402074	0.0667647	0.610882	0.00735294	0.000588235	0.256176	0.00117647	0.00411765	0.0114706	0.0238235	0	0
576	0.136945	0.692487	0.0202023	0.0186488	0.0520104	0.00785714	0.604167	0.161786	0	0.00392857	0.000119048	0.147381	0	0.072619	0.000119048	0
577	0.154662	0.112804	0.633773	0.0957095	0.00123874	0.248095	0.0295238	0.0411905	0.00047619	0.6	0	0.00261905	0.0485714	0.0254762	0	0
578	0.910173	0.0544307	0.0241089	0.00903465	0.000940594	0.0825	0.2925	0.0175	0	0.3425	0	0.0275	0.0025	0.225	0	0
579	0.223589	0.253351	0.354046	0.0911203	0.0622822	0.365938	0.07125	0.025	0.0003125	0.217812	0	0.14125	0.0921875	0.0734375	0	0
580	0.0808229	0.071005	0.281614	0.160578	0.387192	0.0340625	0.0284821	0.165893	0.00147321	0.0740625	0.527098	0.00111607	0.0238839	0.0615625	0.0450893	1
581	0.629757	0.0987313	0.133899	0.13334	0.00201493	0.0961111	0.261667	0.0538889	0	0.161111	0	0.134444	0.0794444	0.211667	0	0
582	0.60346	0.03202	0.3374	0.02432	0.00114	0.155714	0.481429	0.279286	0.00214286	0.0164286	0.000714286	0.0185714	0	0.04	0	0
583	0.631976	0.26272	0.0623142	0.0283784	0.00114865	0.0533333	0.355833	0.0375	0.000833333	0.0291667	0	0.200833	0	0.308333	0	0
584	0.621841	0.0403295	0.182151	0.15095	0.0020155	0.0507143	0.802143	0.0478571	0	0.0414286	0	0.0128571	0.0121429	0.03	0.000714286	0
585	0.451844	0.166858	0.196667	0.113279	0.00785519	0.161765	0.124118	0.433824	0.000294118	0.165	0.000294118	0.0588235	0.0197059	0.0270588	0	0
586	0.232328	0.411921	0.273313	0.0731897	0.00634236	0.022	0.834	0.009	0	0.029	0	0.032	0	0.072	0	0
587	0.663936	0.0549291	0.238404	0.0391312	0.00156028	0.34	0.038	0.029	0.001	0.237	0.0005	0	0.169	0.0005	0	0
588	0.223579	0.0877157	0.571434	0.112297	0.00119289	0.218	0.656	0.029	0	0.023	0	0.018	0.001	0.044	0	0
589	0.319313	0.0662977	0.136985	0.0767271	0.380983	0.0275	0.0505303	0.134318	0.636667	0.00765152	0.0692424	0.00280303	0.00136364	0.0249242	0.0159848	1
590	0.0889603	0.608467	0.0370164	0.169192	0.0454159	0.0303788	0.441364	0.114015	0	0.0322727	7.57576e-05	0.336136	0.0156818	0.0293939	0	0
591	0.589808	0.100904	0.260673	0.0250192	0.0159423	0.2275	0.06375	0.2725	0	0.27125	0	0	0.005	0.08625	0	0
592	0.809103	0.0927137	0.0729915	0.0196795	0.00311966	0.224	0.421	0.051	0	0.158	0	0.02	0.05	0.053	0	0
593	0.179955	0.607889	0.124626	0.0448653	0.0134506	0.0171795	0.892821	0.0165385	0.000128205	0.0265385	0.00025641	0.00166667	0.0412821	0.00282051	0	0
594	0.455397	0.0462308	0.0596026	0.0595769	0.345923	0.287	0.0394	0.4384	0	0.0346	0	0	0.1328	0	0.0002	1
595	0.903529	0.0271569	0.0534069	0.0134314	0.000857843	0.484167	0.261667	0.02	0.000833333	0.105833	0.00166667	0.025	0.00166667	0.0858333	0	0
596	0.805864	0.00463636	0.00879545	0.00154545	0.000159091	0.02125	0.845	0.0125	0	0.02125	0	0.0225	0	0.06875	0	0
597	0.805682	0.00465909	0.00920455	0.00165909	0.000136364	0.0791667	0.193333	0.00833333	0.0025	0.388333	0	0.0208333	0.289167	0.0175	0	0
598	0.780109	0.138739	0.0488478	0.0199783	0.00708696	0.100556	0.496667	0.0394444	0.00222222	0.0961111	0	0.0238889	0.01	0.218333	0	0
599	0.473487	0.163385	0.18459	0.174564	0.0015641	0.061	0.525	0.173	0.002	0.004	0.003	0.164	0	0.036	0	0
600	0.385631	0.386048	0.107677	0.0853157	0.00386364	0.161	0.007	0.0285	0	0.099	0	0.556	0.013	0.021	0	0
601	0.18875	0.181179	0.270634	0.30925	0.0414464	0.289683	0.025	0.135476	0.00309524	0.0657937	0.387302	0.00174603	0.0325397	0.0104762	0.0018254	1
602	0.74037	0.0173148	0.227176	0.0140278	0.000393519	0.035	0.838	0.028	0.002	0.023	0	0.025	0	0.041	0	0
603	0.431	0.3429	0.118514	0.0915286	0.00431429	0.428	0.136167	0.072	0.0101667	0.108833	0.140167	0.00516667	0.00566667	0.052	0.0165	1
604	0.819832	0.0276202	0.121875	0.028726	0.00103365	0.0725	0.23375	0.0125	0.00125	0.2475	0	0.0375	0.08625	0.30625	0	0
605	0.238942	0.372272	0.225799	0.0664523	0.0767842	0.111154	0.404615	0.0226923	0.000769231	0.285	0	0.0107692	0.0146154	0.143462	0	0
606	0.151428	0.166944	0.106815	0.193133	0.37228	0.0552778	0.0902778	0.450556	0.0958796	0.075787	0.150093	0.00115741	0.00768519	0.0111111	0.0539815	1
607	0.66063	0.0270798	0.288803	0.0209874	0.00115546	0.11125	0.60625	0.10375	0	0.06875	0	0.0225	0.03875	0.0375	0	0
608	0.172646	0.598014	0.16589	0.058934	0.00106595	0.100156	0.0815625	0.109531	0.00046875	0.0334375	0.00015625	0.0825	0.0121875	0.575781	0	0
609	0.189806	0.222686	0.19076	0.266875	0.071799	0.573	0.2847	0.0621	0.0003	0.0374	0.0002	0.0097	0.0227	0.0055	0.0001	1
610	0.695424	0.0258259	0.242076	0.0330804	0.00194196	0.2	0.12125	0.01375	0.003125	0.451875	0	0.10625	0.04125	0.04875	0	0
611	0.56875	0.339797	0.0658784	0.0187669	0.00422297	0.0511111	0.0177778	0.00222222	0	0.21	0	0.157778	0.122222	0.434444	0	0
612	0.28264	0.0856742	0.0897753	0.363305	0.134682	0.0511842	0.0652632	0.0489474	0.242632	0.0461842	0.0105263	0.00460526	0.00723684	0.0298684	0.113684	1
613	0.525848	0.13598	0.165482	0.0566374	0.0114035	0.175313	0.570625	0.033125	0.000625	0.093125	0	0.01125	0.0175	0.0971875	0	0
614	0.909979	0.0501923	0.0209402	0.00935897	0.00273504	0.395	0.07	0.105	0.015	0.18	0.02	0	0	0	0	0
615	0.358367	0.395778	0.207258	0.0288903	0.00524235	0.284348	0.0193478	0.0545652	0.000869565	0.128261	0.000217391	0.0126087	0.0717391	0.420217	0.000217391	0
616	0.505115	0.11699	0.339737	0.0310362	0.00226974	0.259444	0.153333	0.357778	0.000833333	0.138333	0.00111111	0.00777778	0.0227778	0.0569444	0	0
617	0.497607	0.206395	0.090118	0.201459	0.00166309	0.055625	0.024375	0.07625	0.00375	0.146875	0.00375	0	0.68125	0	0.000625	0
618	0.646851	0.201551	0.0442247	0.0619146	0.019288	0.0806667	0.602333	0.0186667	0.00233333	0.224	0	0.00466667	0.0333333	0.0226667	0	0
619	0.0667318	0.494499	0.0275583	0.0569856	0.0073011	0.0863021	0.362865	0.0474479	5.20833e-05	0.0328646	5.20833e-05	0.352031	0.00609375	0.110208	5.20833e-05	0
620	0.422849	0.144038	0.285925	0.117248	0.00253606	0.648103	0.0977586	0.0746552	0.000862069	0.100172	0.000172414	0.00396552	0.0191379	0.0367241	0.000172414	1
621	0.154898	0.266177	0.241206	0.308151	0.00766813	0.204091	0.0765152	0.0154545	0.00030303	0.0780303	0	0.558788	0.0181818	0.0157576	0	0
622	0.127315	0.392037	0.220025	0.204924	0.0298064	0.130534	0.0253398	0.0324272	0.00174757	0.0131553	0.345534	0.218981	0.00674757	0.00218447	0.199175	1
623	0.936572	0.024768	0.0239175	0.0113402	0.0017268	0.329	0.455	0.035	0.001	0.075	0	0.033	0.016	0.054	0	0
624	0.211825	0.0608544	0.298755	0.424409	0.00240506	0.338462	0.187051	0.015641	0.0646154	0.0678205	0.0201282	0.0224359	0.0451282	0.0516667	0.130256	1
625	0.238586	0.600359	0.0228914	0.0240096	0.026893	0.0265217	0.926957	0.0276087	0.000652174	0.00652174	0.000217391	0.00195652	0.000217391	0.00434783	0	0
626	0.21526	0.323602	0.171237	0.0894176	0.185412	0.123444	0.458889	0.0694444	0.220444	0.0668889	0.00188889	0.0137778	0.0167778	0.0111111	0.000111111	1
627	0.430125	0.017625	0.518161	0.0316964	0.00116071	0.37	0	0.005	0	0.435	0	0.005	0.155	0	0	0
628	0.295606	0.20543	0.330011	0.127753	0.0078304	0.506563	0.1175	0.053125	0.001875	0.0521875	0	0.1175	0.0303125	0.0165625	0	0
629	0.681179	0.0707114	0.0998984	0.124573	0.0101626	0.355	0.09875	0.045	0.00125	0.16125	0	0.22125	0.0325	0.0525	0.00125	0
630	0.214043	0.439842	0.0666297	0.025182	0.232714	0.0945	0.0228333	0.0586667	0.000166667	0.0648333	0.000833333	0.6565	0.0766667	0.0108333	0	0
631	0.054649	0.355819	0.0414775	0.473648	0.00152946	0.461379	0.0125287	0.058046	0.0187931	0.0710345	0.061954	0.000747126	0.0152874	0.00591954	0.00132184	1
632	0.790386	0.154512	0.0206098	0.00502033	0.021626	0.00666667	0.247917	0.00541667	0.000833333	0.0075	0	0.01375	0	0.716667	0	0
633	0.165805	0.296667	0.455115	0.0763027	0.00144636	0.239722	0.0438889	0.0577778	0.00416667	0.121389	0.291667	0.0344444	0.0322222	0.1425	0.00333333	0
634	0.12625	0.0606346	0.447163	0.363856	0.000980769	0.540465	0.0281395	0.178372	0.00476744	0.0210465	0.0511628	0.0101163	0.0044186	0.00546512	0.000697674	0
635	0.392765	0.302553	0.136521	0.0852513	0.0311376	0.27625	0.0146875	0.0321875	0.0003125	0.395	0.0021875	0.0025	0.13625	0.021875	0.0003125	0
636	0.152619	0.418534	0.288381	0.0879237	0.00694915	0.0681481	0.0337037	0.0288889	0.000185185	0.532593	0.000185185	0.00277778	0.258148	0.072963	0.000185185	0
637	0.239143	0.018688	0.199525	0.479659	0.017314	0.192917	0.101528	0.191528	0.00527778	0.126528	0.187917	0.00277778	0.0505556	0.0298611	0.00152778	1
638	0.541912	0.165572	0.0969281	0.149232	0.0304248	0.0259524	0.106667	0.0214286	0.624524	0.00428571	0.00238095	0.00404762	0	0.00785714	0.00285714	1
639	0.570822	0.276118	0.109079	0.0282401	0.0117434	0.024375	0.0234375	0.000625	0.135313	0.0928125	0.035625	0.0021875	0.031875	0.3175	0.149688	0
640	0.269825	0.103886	0.461747	0.130273	0.0269432	0.272021	0.421809	0.0288298	0.145745	0.0667021	0.00244681	0.00180851	0.0315957	0.00382979	0.000425532	1
641	0.575752	0.188359	0.0654141	0.150107	0.0103374	0.337273	0.0527273	0.13	0.00227273	0.271364	0.000909091	0.0104545	0.01	0.145455	0	0
642	0.952234	0.0155319	0.0250532	0.00601064	0.000691489	0.30625	0.1625	0.355	0	0.09625	0.0025	0.00625	0.04375	0.02	0	0
643	0.887381	0.0570476	0.039119	0.0135476	0.00166667	0.1675	0.295	0.0225	0	0.275	0	0.0375	0.1525	0.0425	0	0
644	0.509108	0.217635	0.124189	0.105162	0.0330541	0.128333	0.355	0.06	0.01	0.0458333	0.000833333	0.03	0	0.341667	0.000833333	0
645	0.43218	0.230716	0.226784	0.016814	0.0653201	0.155238	0.266429	0.0966667	0.00166667	0.0307143	0.000238095	0.00738095	0.00404762	0.413095	0.000238095	0
646	0.290479	0.218368	0.186062	0.20863	0.0198973	0.158214	0.0508929	0.15	0.172321	0.355357	0.00178571	0.00196429	0.0769643	0.00107143	0.00107143	0
647	0.65946	0.159982	0.068795	0.0855935	0.00447842	0.16625	0.35875	0.025	0.00125	0.295	0	0.01	0.10125	0.03375	0	0
648	0.696115	0.117392	0.0673741	0.110216	0.00291367	0.203611	0.1025	0.0980556	0.00138889	0.0161111	0.000555556	0.00472222	0.000277778	0.567222	0.000277778	0
649	0.237691	0.253412	0.299966	0.132579	0.0501689	0.148333	0.222667	0.0396667	0.001	0.428333	0.000333333	0.009	0.0873333	0.0496667	0	0
650	0.404734	0.463715	0.0590278	0.0169329	0.00457176	0.0383333	0.0405556	0.00166667	0	0.248889	0	0.526389	0.133056	0.00833333	0.000277778	0
651	0.385566	0.224434	0.354558	0.0305249	0.00222376	0.496786	0.109286	0.0646429	0.000714286	0.153929	0	0.0485714	0.06	0.0164286	0.000357143	0
652	0.343656	0.43	0.0823229	0.0595208	0.00621875	0.0616667	0.572143	0.0304762	0.000238095	0.0111905	0	0.23	0	0.0928571	0	0
653	0.0981891	0.116957	0.222258	0.538262	0.00494135	0.502929	0.0219286	0.132357	0.126857	0.1345	0.00107143	0.0155714	0.0297143	0.0095	0.0219286	1
654	0.59005	0.0940268	0.0437081	0.045453	0.0631208	0.37875	0.169167	0.344167	0.00166667	0.0466667	0.000833333	0.00708333	0.000416667	0.04125	0	0
655	0.343274	0.555821	0.0528929	0.0368333	0.00607143	0.0885	0.08875	0.05425	0.0005	0.025	0.0005	0.09925	0.00025	0.63075	0	0
656	0.276587	0.0599279	0.540637	0.118149	0.00112981	0.0414286	0.273333	0.0111905	0	0.189524	0	0.00428571	0.470714	0.00642857	0	0
657	0.125117	0.26334	0.549092	0.0608203	0.000693359	0.479444	0.141389	0.00777778	0.000277778	0.201389	0.000555556	0.0427778	0.100278	0.0222222	0	0
658	0.639309	0.0169309	0.327419	0.0148577	0.000609756	0.13375	0.299375	0.049375	0	0.411875	0	0.0075	0.0525	0.039375	0.000625	0
659	0.44576	0.204781	0.292178	0.0487427	0.00260234	0.269062	0.0975	0.009375	0	0.310625	0	0.0525	0.053125	0.201875	0	0
660	0.30078	0.051052	0.428874	0.211844	0.00514851	0.56049	0.057451	0.127941	0.163922	0.0592157	0.00137255	0.000686275	0.0140196	0.00490196	0.000882353	0
661	0.690817	0.0824359	0.15484	0.06625	0.00209936	0.278	0.0035	0.0155	0.0005	0.2355	0	0.0005	0.4575	0.0005	0.0005	0
662	0.418393	0.115238	0.356458	0.103482	0.00221726	0.132941	0.0711765	0.0235294	0.0120588	0.0744118	0.209118	0.00441176	0.0161765	0.249118	0.00294118	0
663	0.929295	0.0466818	0.0161818	0.00388636	0.00206818	0.0415	0.0605	0.0025	0	0.1695	0	0.1555	0.048	0.5215	0	0
664	0.341117	0.0245333	0.600733	0.0316167	0.000933333	0.0516667	0.818889	0.0208333	0.000833333	0.0766667	0	0.0105556	0.0133333	0.00416667	0	0
665	0.810385	0.154573	0.0265385	0.00632479	0.000897436	0	0.01	0.005	0	0.185	0	0.065	0.015	0.715	0	0
666	0.552687	0.18216	0.215374	0.0209694	0.0157143	0.0538889	0.0988889	0.00444444	0.000555556	0.656667	0	0.00666667	0.154444	0.0227778	0	0
667	0.809444	0.0926923	0.0606838	0.0307906	0.00239316	0.186429	0.372143	0.175714	0	0.0428571	0	0.147143	0.015	0.0557143	0	0
668	0.0694671	0.0398824	0.415901	0.47174	0.000721003	0.0895	0.227333	0.159	0.0458333	0.0698333	0.056	0.00533333	0.00883333	0.045	0.107	0
669	0.680581	0.261609	0.0436822	0.0117248	0.000620155	0.0545	0.104	0.0045	0	0.1575	0	0.01	0.0335	0.634	0	0
670	0.168125	0.16498	0.519653	0.141984	0.00127976	0.0782692	0.0519231	0.0471154	0.000384615	0.749808	0.000192308	0.00365385	0.0338462	0.0298077	0	0
671	0.0245503	0.160106	0.438538	0.375423	0.000469577	0.14875	0.0470455	0.389773	0.00727273	0.0627273	0.230341	0.00306818	0.0111364	0.0304545	0.0132955	1
672	0.902139	0.0210567	0.0600773	0.015	0.000902062	0.135	0.418333	0.0166667	0.00166667	0.231667	0	0.0433333	0.0933333	0.0566667	0	0
673	0.762677	0.0366814	0.148673	0.0474779	0.00119469	0.15	0.28	0.0125	0.00125	0.3425	0	0.02125	0.1425	0.04875	0	0
674	0.379041	0.359149	0.240581	0.0158243	0.00224324	0.185	0.1125	0.01375	0.0025	0.52125	0	0.0175	0.1025	0.02	0	0
675	0.535884	0.382403	0.046837	0.025221	0.00515193	0.153333	0.371667	0.0183333	0.00166667	0.281667	0	0.0483333	0.0533333	0.0666667	0	0
676	0.456073	0.22149	0.261717	0.0506566	0.00145202	0.0644444	0.0463889	0.0469444	0	0.1	0.000277778	0.219167	0.508056	0.00527778	0	0
677	0.391746	0.124786	0.324573	0.127525	0.0105779	0.228421	0.112719	0.0157018	0.00350877	0.0704386	0.343246	0.00166667	0.186579	0.00280702	0.0127193	1
678	0.533185	0.113376	0.307978	0.0418949	0.00175159	0.0427273	0.160455	0.00363636	0.000454545	0.571818	0	0.0154545	0.120909	0.0836364	0	0
679	0.215206	0.0448626	0.629725	0.0713599	0.0209753	0.0333824	0.540735	0.0214706	0.0626471	0.0475	0.0105882	0.00191176	0.224265	0.00382353	0.0258824	0
680	0.353903	0.0800833	0.544958	0.017625	0.000569444	0.0871429	0.591548	0.0863095	0	0.154881	0.000119048	0.00202381	0.0317857	0.0240476	0.000119048	0
681	0.11989	0.096829	0.43739	0.315377	0.00828125	0.243387	0.419032	0.115161	0.081129	0.0369355	0.0295161	0.00354839	0.0348387	0.00516129	0.0016129	0
682	0.237083	0.024362	0.520534	0.215286	0.00153646	0.4728	0.3864	0.0204	0.0006	0.0188	0.0006	0.0242	0.0036	0.0154	0.0002	0
683	0.348798	0.180152	0.444544	0.0166575	0.00421271	0.100556	0.00333333	0.00777778	0.000555556	0.383333	0.000555556	0	0.493889	0	0	0
684	0.17913	0.0912543	0.274804	0.151451	0.193507	0.255143	0.0291429	0.0142857	0.196286	0.0531429	0.0224286	0.012	0.075	0.00185714	0.0295714	1
685	0.429005	0.374064	0.0596209	0.0480806	0.0032109	0.0393333	0.720333	0.0416667	0	0.00633333	0.000333333	0.17	0	0.0206667	0.000333333	0
686	0.427462	0.24859	0.259692	0.054859	0.00162821	0.526667	0.110417	0.187083	0.00208333	0.0504167	0.00375	0.0620833	0.0175	0.0304167	0	0
687	0.344531	0.458163	0.0619184	0.124663	0.0017551	0.1125	0.32	0.0192857	0.00142857	0.141786	0	0.212143	0.0153571	0.170357	0	0
688	0.781644	0.0528829	0.145901	0.0170946	0.000743243	0.422843	0.0970588	0.0877451	0.0348039	0.0893137	0.0341176	0.00107843	0.0135294	0.138039	0.072549	1
689	0.919149	0.0258505	0.0415722	0.0112629	0.000902062	0.035	0.839375	0.006875	0	0.055625	0	0.013125	0.015625	0.034375	0	0
690	0.479442	0.03	0.467194	0.0217986	0.000467626	0.148333	0.156667	0.0183333	0.00166667	0.396667	0.00166667	0.0166667	0.211667	0.04	0	0
691	0.370944	0.0739668	0.273954	0.253431	0.0125383	0.273125	0.088125	0.048375	0.1135	0.061125	0.016375	0.015125	0.010875	0.0095	0.000625	0
692	0.121056	0.0430828	0.290405	0.542382	0.000751689	0.216753	0.172784	0.0303093	0.0903608	0.0501546	0.333505	0.00474227	0.0412887	0.00247423	0.000824742	1
693	0.814979	0.082605	0.0340336	0.00922269	0.0422479	0.379063	0.130312	0.0546875	0.000625	0.287187	0	0.0128125	0.036875	0.0965625	0.0003125	0
694	0.0537426	0.0157249	0.34071	0.587825	0.000828402	0.0148077	0.724423	0.245385	0	0.00442308	0	0.00480769	0	0.00596154	0	1
695	0.755717	0.183392	0.0382867	0.00987762	0.00356643	0.143333	0.245833	0.359167	0.000833333	0.0116667	0.00166667	0.185833	0	0.045	0	0
696	0.426553	0.467411	0.0848669	0.0151775	0.00386095	0.0641667	0.139167	0.015	0	0.636667	0	0.00916667	0.0775	0.0533333	0	0
697	0.537366	0.0392748	0.371622	0.0476908	0.00185115	0.280714	0.0685714	0.172143	0	0.268571	0.00142857	0.107857	0.0357143	0.0514286	0	0
698	0.0810424	0.249947	0.530945	0.129214	0.00206714	0.653421	0.07	0.132105	0.00296053	0.0323026	0.0705921	0.0107895	0.00710526	0.00388158	0.00901316	1
699	0.112383	0.0684018	0.279648	0.521114	0.00828446	0.232976	0.0721429	0.208333	0.159524	0.0132738	0.00386905	0.000892857	0.00422619	0.00208333	0.295238	1
700	0.102605	0.0306185	0.415706	0.379765	0.00256098	0.445769	0.0751923	0.16	0	0.0890385	0.000576923	0.00230769	0.0215385	0.00557692	0.000192308	1
701	0.193185	0.121647	0.399008	0.247391	0.0246825	0.539667	0.0971667	0.1015	0.0005	0.131667	0	0.03	0.047	0.0421667	0	0
702	0.765472	0.186748	0.028549	0.0141958	0.00270979	0.0785714	0.763571	0.0271429	0.00428571	0.0364286	0.00285714	0.0192857	0	0.035	0	0
703	0.265585	0.0314303	0.381231	0.317973	0.00130597	0.195385	0.0211538	0.258077	0.00442308	0.0951923	0.215577	0.00192308	0.0411538	0.00269231	0.00173077	1
704	0.380214	0.128086	0.421729	0.0397857	0.00888571	0.193182	0.549091	0.0777273	0.000454545	0.0940909	0	0.0113636	0.0422727	0.0209091	0.000454545	0
705	0.59732	0.260778	0.106557	0.0322156	0.00112275	0.164687	0.245312	0.0453125	0.068125	0.101562	0.0165625	0.0115625	0.114375	0.0109375	0.00875	0
706	0.0975833	0.134173	0.220583	0.545032	0.00108974	0.251131	0.1725	0.192202	0.301726	0.0166667	0.00494048	0.00630952	0.0075	0.00321429	0.0242857	1
707	0.127301	0.183702	0.264417	0.327205	0.0117994	0.0587975	0.0468354	0.381519	0.290886	0.0318354	0.0722152	0.00120253	0.0123418	0.00164557	0.0708861	1
708	0.24475	0.570679	0.0559405	0.105321	0.0148571	0.23	0.154375	0.263125	0.000625	0.119375	0	0.028125	0.029375	0.166875	0	0
709	0.249991	0.295951	0.264375	0.172745	0.00778986	0.411724	0.145	0.0922414	0.000517241	0.0387931	0.000517241	0.00396552	0.00982759	0.284483	0	0
710	0.0981116	0.171055	0.215968	0.333192	0.170282	0.525278	0.0278889	0.0109444	0.00355556	0.0256667	0.190167	0.000888889	0.0190556	0.00255556	0.178	1
711	0.174925	0.382096	0.232622	0.187472	0.0155733	0.251	0.149333	0.281	0.000333333	0.048	0.001	0.00866667	0.00733333	0.249	0	0
712	0.773784	0.0202703	0.184752	0.0197748	0.000608108	0.185	0.136667	0.0166667	0	0.508333	0	0.02	0.1	0.03	0	0
713	0.675074	0.258463	0.0405926	0.0223519	0.00127778	NA	NA	NA	NA	NA	NA	NA	NA	NA	NA	0
714	0.744699	0.16738	0.0276807	0.0197892	0.00305723	0.183	0.4405	0.0105	0	0.131	0	0.1135	0.0205	0.0955	0	0
715	0.456741	0.0683703	0.424304	0.0467563	0.00183544	0.230556	0.251111	0.055	0.00166667	0.0455556	0.000555556	0.312222	0.0155556	0.0344444	0	0
716	0.202679	0.11417	0.37116	0.0377547	0.191349	0.6	0.225714	0.0788095	0.00047619	0.0292857	0.00047619	0.0290476	0.0097619	0.0145238	0	0
717	0.0648214	0.0399675	0.478393	0.331648	0.0802354	0.140164	0.0128689	0.0187705	0.491393	0.0982787	0.126639	0.000655738	0.0344262	0.00106557	0.0562295	1
718	0.542118	0.0313168	0.374752	0.0478053	0.00167939	0.168333	0.164167	0.608333	0	0.0183333	0	0.0141667	0	0.0241667	0	0
719	0.486457	0.221657	0.222071	0.0646714	0.00115714	0.0767857	0.0939286	0.00464286	0.00142857	0.500714	0.000357143	0.0571429	0.0275	0.23	0	0
720	0.258221	0.357074	0.140107	0.0326639	0.00570492	0.0178947	0.0952632	0.0396053	0	0.00171053	0	0.837763	0	0.00710526	0	0
721	0.271026	0.374423	0.0417216	0.301584	0.00254579	0.237241	0.0706897	0.428448	0.000689655	0.0867241	0.000344828	0.00293103	0.154828	0.00741379	0	0
722	0.164267	0.0661315	0.591099	0.163362	0.0103987	0.296379	0.108793	0.113103	0	0.0824138	0.000172414	0.0281034	0.339138	0.0148276	0	0
723	0.41287	0.303489	0.0781304	0.0855217	0.00497826	0.0127778	0.34	0.00388889	0.525	0.0155556	0.00611111	0.0194444	0	0.0311111	0.00444444	0
724	0.918688	0.0471782	0.0239356	0.0085396	0.000792079	0.0725	0.564167	0.0158333	0.000833333	0.149167	0	0.0116667	0.148333	0.0225	0	0
725	0.360671	0.0637121	0.0650541	0.409372	0.0380952	0.530312	0.0778125	0.155625	0	0.124063	0	0.0334375	0.0375	0.0103125	0.0003125	0
726	0.773191	0.120285	0.053374	0.024939	0.0189837	0.555	0.0383333	0.095	0.00666667	0.15	0	0	0.06	0	0	0
727	0.224752	0.0310496	0.281431	0.253416	0.0443702	0.0572222	0.184815	0.0114815	0.00425926	0.290556	0.0012963	0.00685185	0.0907407	0.0309259	0.312963	1
728	0.315998	0.512356	0.0967308	0.0698678	0.00198317	0.0890909	0.185455	0.161364	0.00181818	0.114545	0	0.270455	0.138636	0.0354545	0	0
729	0.175757	0.179921	0.183927	0.450765	0.00129338	0.312698	0.0173016	0.0857937	0.451349	0.0248413	0.0689683	0.000714286	0.00468254	0.00246032	0.00825397	1
730	0.575041	0.176381	0.0720856	0.17145	0.00233425	0.0922	0.0036	0.0242	0.7522	0.0348	0.0034	0	0.0154	0	0.0126	1
731	0.850491	0.0170794	0.112897	0.0178037	0.000981308	0.1125	0.09875	0.05625	0.000625	0.546875	0	0.013125	0.04	0.1275	0	0
732	0.442052	0.0878358	0.174254	0.292289	0.00120647	0.193654	0.0767308	0.0584615	0.0534615	0.0442308	0.334808	0.00211538	0.0892308	0.00307692	0.1025	1
733	0.173512	0.50282	0.144844	0.174429	0.00163495	0.0538	0.0096	0.021	0.0002	0.2054	0	0.0024	0.7008	0.0056	0.0002	0
734	0.378441	0.122204	0.268065	0.105497	0.118011	0.123889	0.0405556	0.0177778	0.00111111	0.576111	0	0.00277778	0.222778	0.00833333	0	0
735	0.428069	0.48849	0.0429703	0.0226238	0.00418317	0.0379167	0.55875	0.005	0	0.26875	0	0.005	0.0175	0.105	0	0
736	0.368726	0.458095	0.052949	0.0867718	0.0102549	0.0345455	0.36	0.00818182	0.00181818	0.498636	0	0.0122727	0.0209091	0.0513636	0	0
737	0.483319	0.461208	0.0223056	0.00783333	0.000833333	0.00690476	0.59119	0.00261905	0.363333	0.00357143	0	0.00619048	0	0.00785714	0	0
738	0.0618178	0.0388342	0.0953109	0.75734	0.0372453	0.321198	0.0785537	0.058719	0.37438	0.0583884	0.0100826	0.00322314	0.0123967	0.00214876	0.00380165	1
739	0.396225	0.350765	0.084598	0.104029	0.00209804	0.0325	0.109286	0.00464286	0.02	0.140714	0.00678571	0.0657143	0.00678571	0.255714	0.0025	0
740	0.366663	0.334064	0.176145	0.113202	0.00268473	0.311429	0.065	0.0611905	0.000714286	0.248333	0	0.0945238	0.0230952	0.0745238	0	0
741	0.514341	0.200051	0.219037	0.0368243	0.0148986	0.284091	0.0168182	0.00636364	0	0.197727	0	0.00272727	0.164091	0.285	0	0
742	0.274935	0.0177742	0.683516	0.0215323	0.000806452	0.0196429	0.00321429	0.00142857	0.000357143	0.274643	0	0.00214286	0.672143	0.0264286	0	0
743	0.273483	0.189726	0.380622	0.147973	0.00373134	0.0147826	0.0273913	0.00130435	0.00565217	0.0573913	0.00304348	0.00217391	0.855	0.0026087	0.000652174	0
744	0.833548	0.0182857	0.11819	0.0271667	0.00138095	NA	NA	NA	NA	NA	NA	NA	NA	NA	NA	0
745	0.0773845	0.0282353	0.789758	0.0975315	0.0032563	0.456136	0.0759091	0.0256818	0.00454545	0.101591	0.00272727	0.0343182	0.0336364	0.0136364	0.00295455	0
746	0.86181	0.0786429	0.0390476	0.017	0.00142857	0.145	0.26125	0.005	0	0.14625	0	0.3225	0.04125	0.07375	0	0
747	0.318902	0.0523415	0.301244	0.265232	0.0156585	0.527436	0.0264103	0.403333	0.000128205	0.0257692	0.000128205	0.00141026	0.0110256	0.00217949	0	0
748	0.826981	0.0332547	0.107146	0.0296462	0.00148585	0.178889	0.263889	0.03	0.00222222	0.386111	0	0.0166667	0.0883333	0.0277778	0	0
749	0.582126	0.378278	0.0219162	0.011018	0.00374251	0.121667	0.325	0.120556	0.00222222	0.0677778	0.000555556	0.12	0.0111111	0.217778	0.000555556	0
750	0.848531	0.081864	0.0483772	0.0148465	0.00453947	0.237727	0.400909	0.08	0	0.163636	0.000454545	0.0104545	0.0645455	0.0327273	0	0
751	0.353506	0.0238961	0.594205	0.0256981	0.00103896	0.0683784	0.518243	0.0725676	0.138243	0.0814865	0.00108108	0.00337838	0.1	0.00608108	0.00472973	0
752	0.770583	0.104417	0.0998125	0.0184375	0.00283333	0.0516667	0.361667	0.02	0	0.03	0	0.391667	0	0.141667	0	0

[truncated: 27 more sheets: Figure 5b, Figure 5e, Figure 5f, Figure 6, Figure 7b, Figure 7c, Figure 8, Supp. Figure 1a,c,d, Supp. Figure 1b, Supp. Figure 2a, Supp. Figure 2b, Supp. Figure 3, Supp. Figure 4, Supp. Figure 5, Supp. Figure 6, Supp. Figure 7a-c, Supp. Figure 7d-f, Supp. Figure 8a, Supp. Figure 8c, Supp. Figure 9 …]
